# Supplementary material for: Rapid radiation of humans in South America after the last glacial maximum: A radiocarbon-based study
Source: PLoS One. 2020 Jul 22;15(7):e0236023. doi: 10.1371/journal.pone.0236023 (PMC7375534; doi:10.1371/journal.pone.0236023)
Supplement: S1 Dataset — For each of the radiocarbon dates, the following information was included: site name, region, 14C age, laboratory code, and full reference. Oldest reliable radiocarbon date of each region is highlighted in red. (XLSX) [file pone.0236023.s008.xlsx]

## Sheet: Dates included in the analysis
DATES ON CULTURAL REMAINS
Site_Name	Region	Latitude	Longitude	C14_date	Error	Lab_Number	Material_Dated	Full Reference
Arroyo Seco 2	Pampas	-38.3605	-60.2441	12200	170	CAMS-58182	bone	Steele, J., Politis, G. (2009). AMS 14C dating of early human occupation of Southern South America. Journal of Archaeological Science, 37, 2017-2030.
Arroyo Seco 2	Pampas	-38.3605	-60.2441	12170	45	UCIAMS-142842	bone	Politis, G..; Gutierrez; D. Rafuse M.; Blasi, A. 2016. The Arrival of Homo sapiens into the Southern Cone at 14,000 Years Ago. PLoS ONE 11 (9): e0162870
Arroyo Seco 2	Pampas	-38.3605	-60.2441	12170	55	OxA-15871	bone	Steele, J., Politis, G. (2009). AMS 14C dating of early human occupation of Southern South America. Journal of Archaeological Science, 37, 2017-2030.
Arroyo Seco 2	Pampas	-38.3605	-60.2441	12155	70	OxA-10387	bone	Steele, J., Politis, G. (2009). AMS 14C dating of early human occupation of Southern South America. Journal of Archaeological Science, 37, 2017-2030.
Arroyo Seco 2	Pampas	-38.3605	-60.2441	12070	140	OxA-9243	bone	Politis, G..; Gutierrez; D. Rafuse M.; Blasi, A. 2016. The Arrival of Homo sapiens into the Southern Cone at 14,000 Years Ago. PLoS ONE 11 (9): e0162870
Arroyo Seco 2	Pampas	-38.3605	-60.2441	11770	120	AA-62514	bone	Steele, J., Politis, G. (2009). AMS 14C dating of early human occupation of Southern South America. Journal of Archaeological Science, 37, 2017-2030.
Arroyo Seco 2	Pampas	-38.3605	-60.2441	11750	70	CAMS-1638	bone	Steele, J., Politis, G. (2009). AMS 14C dating of early human occupation of Southern South America. Journal of Archaeological Science, 37, 2017-2030.
Arroyo Seco 2	Pampas	-38.3605	-60.2441	11730	70	OxA-924	bone	Steele, J., Politis, G. (2009). AMS 14C dating of early human occupation of Southern South America. Journal of Archaeological Science, 37, 2017-2030.
Arroyo Seco 2	Pampas	-38.3605	-60.2441	11590	90	AA-7965	bone	Steele, J., Politis, G. (2009). AMS 14C dating of early human occupation of Southern South America. Journal of Archaeological Science, 37, 2017-2030.
Arroyo Seco 2	Pampas	-38.3605	-60.2441	11320	110	AA-39365	bone	Steele, J., Politis, G. (2009). AMS 14C dating of early human occupation of Southern South America. Journal of Archaeological Science, 37, 2017-2030.
Arroyo Seco 2	Pampas	-38.3605	-60.2441	11250	105	AA-7964	bone	Steele, J., Politis, G. (2009). AMS 14C dating of early human occupation of Southern South America. Journal of Archaeological Science, 37, 2017-2030.
Arroyo Seco 2	Pampas	-38.3605	-60.2441	11190	110	AA-90118	bone	Steele, J., Politis, G. (2009). AMS 14C dating of early human occupation of Southern South America. Journal of Archaeological Science, 37, 2017-2030.
Cerro La China 2	Pampas	-37.95	-58.6167	11150	135	AA-8955	charcoal	Flegenheimer, N., Zarate, M. (1997). Considerations on radiocarbon and calibrated dates from Cerro La China and Cerro El Sombrero, Argetina. Current Research in the Pleistocene, 14, 27-28.
Cerro Tres Tetas 1	Pat	-48.1494	-68.933	11145	60	OxA-10745	charcoal	Steele, J., Politis, G. (2009). AMS 14C dating of early human occupation of Southern South America. Journal of Archaeological Science, 37, 2017-2030.
Cerro Tres Tetas 1	Pat	-48.1494	-68.933	11100	150	AA-22233	charcoal	Miotti, L., Salemme, M. C. (2003). When Patagonia was colonized: people mobility at high latitudes during Pleistocene-Holocene transition. Quaternary International, 109, 95-111.
Cerro Tres Tetas 1	Pat	-48.1494	-68.933	11015	66	AA-39368	charcoal	Miotti, L., Salemme, M. C. (2003). When Patagonia was colonized: people mobility at high latitudes during Pleistocene-Holocene transition. Quaternary International, 109, 95-111.
El Alto 3	Pampas	-31.3988	-64.7388	11010	80	LP - 1506	charcoal	Lima-Ribeiro, M. S., Diniz-Filho, J. A. F. (2013). American megafaunal extinctions and human arrival: improved evaluation using a meta-analytic approach. Quaternary International, 299, 38-52.
Arroyo Seco 2	Pampas	-38.3605	-60.2441	11000	100	OXA-4590	bone	Steele, J., Politis, G. (2009). AMS 14C dating of early human occupation of Southern South America. Journal of Archaeological Science, 37, 2017-2030.
Piedra Museo AEP-1	Pat	-47.895	-67.8678	11000	65	AA-27950	charcoal	Miotti, L. L., Salemme, M., Flegenheimer, N. (2003). Where the south winds blow: ancient evidence of paleo-south Americans. College Station, USA: Texas A&M University Press.
Casa del Minero	Pat	-48.576	-68.9125	10999	55	AA37207	charcoal	Paunero, R. (2003). The presence of a Pleistocene colonizing culture in La Maria archaeological locality: Casa del Minero 1. In: Where the south winds blow: ancient evidence of Paleo South America (Eds. Miotti, L., Salemme, M., Flegenheimer, N.). College Station: Texas A&M University, Center for the Study of the First Americans, pp 127-132.
Casa del Minero	Pat	-48.576	-68.9125	10967	55	AA37208	charcoal	Paunero, R. (2003). The presence of a Pleistocene colonizing culture in La Maria archaeological locality: Casa del Minero 1. In: Where the south winds blow: ancient evidence of Paleo South America (Eds. Miotti, L., Salemme, M., Flegenheimer, N.). College Station: Texas A&M University, Center for the Study of the First Americans, pp 127-132.
Agua de la Cueva	S. Andes	-32.616	-69.15	10950	90	Beta-61409	charcoal	Paez, M. M., Zarate, M., Mancini, M. V., Prieto, A. (2003). Paleoenvironments during the Pleistocene-Holocene transition in southern South America, Argentina. In: Where the South Winds Blow. (Eds: Miotti, L., Salemme, M., Flegenheimer, N.). Center for the Study of the First Americans, Texas A&M University Press, College Station, pp 121-125.
Piedra Museo AEP-1	Pat	-47.895	-67.8678	10925	65	OxA8528	bone	Miotti, L. L., Salemme, M., Flegenheimer, N. (2003). Where the south winds blow: ancient evidence of paleo-south Americans. College Station, USA: Texas A&M University Press.
Cerro Tres Tetas 1	Pat	-48.1494	-68.933	10915	65	OxA-9244	charcoal	Lima-Ribeiro, M. S., Diniz-Filho, J. A. F. (2013). American megafaunal extinctions and human arrival: improved evaluation using a meta-analytic approach. Quaternary International, 299, 38-52.
Cerro Tres Tetas 1	Pat	-48.1494	-68.933	10853	70	AA-39366	charcoal	Miotti, L., Salemme, M. C. (2003). When Patagonia was colonized: people mobility at high latitudes during Pleistocene-Holocene transition. Quaternary International, 109, 95-111.
Cerro Tres Tetas 1	Pat	-48.1494	-68.933	10850	150	LP-781	charcoal	Lima-Ribeiro, M. S., Diniz-Filho, J. A. F. (2013). American megafaunal extinctions and human arrival: improved evaluation using a meta-analytic approach. Quaternary International, 299, 38-52.
La Gruta 1	Pat	-48.8261	-69.3961	10845	61	AA 84224	charcoal	Brook, G. A., Mancini, M. V., Franco, N. V., Bamonte, F., Ambrustolo, P. (2013). An examination of possible relationships between paleoenvironmental conditions during the Pleistocene-Holocene transition and human occupation of southern Patagonia (Argentina) east of the Andes, between 46 and 52 S. Quaternary International, 305, 104-118.
La Gruta 1	Pat	-48.8261	-69.3961	10840	62	AA 84223	charcoal	Brook, G. A., Mancini, M. V., Franco, N. V., Bamonte, F., Ambrustolo, P. (2013). An examination of possible relationships between paleoenvironmental conditions during the Pleistocene-Holocene transition and human occupation of southern Patagonia (Argentina) east of the Andes, between 46 and 52 S. Quaternary International, 305, 104-118.
Cerro La China 1	Pampas	-37.95	-58.6167	10804	75	AA-8953	charcoal	Flegenheimer, N., Zarate, M. (1997). Considerations on radiocarbon and calibrated dates from Cerro La China and Cerro El Sombrero, Argetina. Current Research in the Pleistocene, 14, 27-28.
La Gruta 1	Pat	-48.8261	-69.3961	10790	30	UGAMS 7538	charcoal	Mosquera, B. 2018. Análisis de la información radiocarbónica de sitios arqueológicos del Macizo del Deseado, provincia de Santa Cruz, Argentina. Intersecciones en Antropología 19, 25-36
Cerro La China 1	Pampas	-37.95	-58.6167	10790	120	AA-1327	charcoal	Flegenheimer, N., Zarate, M. (1997). Considerations on radiocarbon and calibrated dates from Cerro La China and Cerro El Sombrero, Argetina. Current Research in the Pleistocene, 14, 27-28.
Cerro La China 1	Pampas	-37.95	-58.6167	10745	75	AA-8952	charcoal	Flegenheimer, N., Zarate, M. (1997). Considerations on radiocarbon and calibrated dates from Cerro La China and Cerro El Sombrero, Argetina. Current Research in the Pleistocene, 14, 27-28.
Cerro El Sombrero A1	Pampas	-37.817	-58.56	10725	90	AA-4765	charcoal	Flegenheimer, N., Zarate, M. (1997). Considerations on radiocarbon and calibrated dates from Cerro La China and Cerro El Sombrero, Argetina. Current Research in the Pleistocene, 14, 27-28.
Cerro La China 1	Pampas	-37.95	-58.6167	10720	150	I-12741	charcoal	Flegenheimer, N., Zarate, M. (1997). Considerations on radiocarbon and calibrated dates from Cerro La China and Cerro El Sombrero, Argetina. Current Research in the Pleistocene, 14, 27-28.
Pintoscayoc 1	S. Andes	-22.9444	-65.4182	10720	150	LP-503	charcoal	Hernandez Llosas, M. I. (2001). Tres momentos, tres contextos, un lugar: variaciones temporales y contextuales en el arte rupestre de La Quebrada De Humahuaca. Jujuy: Argentina. Boletin del Museo Chileno de Arte Precolumbiano, 8, 59-82.
Cerro Casa de Piedra 7	Pat	-47.8833	-72.0833	10690	72	UGA-873	bone	Aschero, C., Bozzuto, D., Civalero, T., De Nigris, M., Di Vruno, A., Dolce, V., Fernández, N., González, L., Sacchi, M., 2007. Nuevas evidencias sobre las ocupaciones tempranas en Cerro Casa de Piedra 7. In: Morello, F., Martinic, M., Prieto, A., Bahamonde, G. (Eds.), Arqueología de Fuego-Patagonia. Levantando piedras, desenterrando huesos y develando arcanos. CEQUA, Punta Arenas, pp. 569-576.
Cerro El Sombrero A1	Pampas	-37.817	-58.56	10675	110	AA-4767	charcoal	Flegenheimer, N., Zarate, M. (1997). Considerations on radiocarbon and calibrated dates from Cerro La China and Cerro El Sombrero, Argetina. Current Research in the Pleistocene, 14, 27-28.
Piedra Museo AEP-1	Pat	-47.895	-67.8678	10675	55	OxA-15870	bone	Steele, J., Politis, G. (2009). AMS 14C dating of early human occupation of Southern South America. Journal of Archaeological Science, 37, 2017-2030.
Cueva Burucuyá	Pampas	-37.9592	-58.1233	10672	56	AA-94640	charcoal	Mazzanti, D. L., Martinez, G., Quintana C. (2012). Early settlements in Eastern Tandilia, Buenos Aires Province, Argentina: archaeological contexts and site-formation processes. In: Late Pleistocene peopling of Latin America. (Eds. Miotti, L., Salemme, M., Flegenheimer, N., Goebel, T.). Special Edition, Southbound current research in the Pleistocene. Texas University.
La Gruta 1	Pat	-48.8261	-69.3961	10656	54	AA-76792	charcoal	Brook, G. A., Mancini, M. V., Franco, N. V., Bamonte, F., Ambrustolo, P. (2013). An examination of possible relationships between paleoenvironmental conditions during the Pleistocene-Holocene transition and human occupation of southern Patagonia (Argentina) east of the Andes, between 46 and 52 S. Quaternary International, 305, 104-118.
El Trébol	Pat	-41.0733	-71.4866	10640	120	AA-75679	bone	Lezcano, M. J., Hajduk, A., Albornoz, A. M. (2010). El menu a la carta en el bosque, entrada o plato fuerte? una perspectiva comparada desde la zooarqueologia del sitio El Trebol (lago Nahuel Huapi, Pcia. de Rio Negro). In: Zooarqueologia a principios del siglo XXI: aportes teoricos, metodologicos, y casos de estudio. (Eds. Guiterrez, M. A., De Nigris, M., Fernandez, P. M., Giardina, M., Gil, A. …
Inca Cueva 4	S. Andes	-23.7	-65.5	10620	140	LP-137	charcoal	Borrerro, L. (1996). The Pleistocene-Holocene transition in Southern South America. In: Humans at the end of the Ice Age. Eds Straus, L., Eriksen, B., Erlandson, J., Yesner, D. Plenun Press, New York, pp 52-75.
Cerro La China 3	Pampas	-37.95	-58.6167	10610	180	AA-1328	charcoal	Flegenheimer, N., Zarate, M. (1997). Considerations on radiocarbon and calibrated dates from Cerro La China and Cerro El Sombrero, Argetina. Current Research in the Pleistocene, 14, 27-28.
El Trébol	Pat	-41.0733	-71.4866	10600	100	AA-75678	bone	Lezcano, M. J., Hajduk, A., Albornoz, A. M. (2010). El menu a la carta en el bosque, entrada o plato fuerte? una perspectiva comparada desde la zooarqueologia del sitio El Trebol (lago Nahuel Huapi, Pcia. de Rio Negro). In: Zooarqueologia a principios del siglo XXI: aportes teoricos, metodologicos, y casos de estudio. (Eds. Guiterrez, M. A., De Nigris, M., Fernandez, P. M., Giardina, M., Gil, A. …
El Trébol	Pat	-41.0733	-71.4866	10570	130	AA-65707	bone	Zubimendi, M. A., Ambrustolo, P., Zilio, L., Castro, A. (2015). Continuity and discontinuity in the human use of the north coast of Santa Cruz (Patagonia Argentina) through its radiocarbon record. Quaternary International, 356, 127-146.
Cerro La China 2	Pampas	-37.95	-58.6167	10560	75	AA-8956	charcoal	Flegenheimer, N., Zarate, M. (1997). Considerations on radiocarbon and calibrated dates from Cerro La China and Cerro El Sombrero, Argetina. Current Research in the Pleistocene, 14, 27-28.
Leon Huasi-I	S. Andes	unknown	unknown	10550	300	GAK-13402	charcoal	Aschero, C. A., Podesta, M. (1986). El arte rupestre en asentamientos preceramicos de la Puna Argentina. Runa, 16, 29-57.
Gruta del Indio	S. Andes	-34.75	-68.3667	10530	140	A-1638	charcoal	Lima-Ribeiro, M. S., Diniz-Filho, J. A. F. (2013). American megafaunal extinctions and human arrival: improved evaluation using a meta-analytic approach. Quaternary International, 299, 38-52.
Cerro La China 1	Pampas	-37.95	-58.6167	10525	75	AA-8954	charcoal	Flegenheimer, N., Zarate, M. (1997). Considerations on radiocarbon and calibrated dates from Cerro La China and Cerro El Sombrero, Argetina. Current Research in the Pleistocene, 14, 27-28.
Cueva Tunel	Pat	-48.4575	-68.872	10510	100	AA-82496	bone	Paunero, R. S., Paunero, M. F., Ramos, D. (2010). Artefactos oseos en componentes del Pleistoceno final de las localidades La Maria y Cerro Tres Tetas, Santa Cruz, Argentina. In: Zooarqueologia a Principios del Siglo XXI. Aspectos teoricos, metodologicos, y casos de estudio. (Eds. Gutierrez, M., De Nigris, M., Fernandez, P., Giardina, M., Gil, A., Izeta, A., Neme, G., Yacobaccio, H.). Ediciones d…
Arroyo Seco 2	Pampas	-38.3605	-60.2441	9775	45	Gra-47340	bone	Politis, G..; Gutierrez; D. Rafuse M.; Blasi, A. 2016. The Arrival of Homo sapiens into the Southern Cone at 14,000 Years Ago. PLoS ONE 11 (9): e0162870
Cerro El Sombrero A1	Pampas	-37.817	-58.56	10480	70	AA-5220	charcoal	Flegenheimer, N., Zarate, M. (1997). Considerations on radiocarbon and calibrated dates from Cerro La China and Cerro El Sombrero, Argetina. Current Research in the Pleistocene, 14, 27-28.
La Gruta 1	Pat	-48.8261	-69.3961	10477	56	AA 84225	charcoal	Brook, G. A., Mancini, M. V., Franco, N. V., Bamonte, F., Ambrustolo, P. (2013). An examination of possible relationships between paleoenvironmental conditions during the Pleistocene-Holocene transition and human occupation of southern Patagonia (Argentina) east of the Andes, between 46 and 52 S. Quaternary International, 305, 104-118.
Piedra Museo AEP-1	Pat	-47.895	-67.8678	10470	65	GRA-9837	charcoal	Miotti, L. L., Salemme, M., Flegenheimer, N. (2003). Where the south winds blow: ancient evidence of paleo-south Americans. College Station, USA: Texas A&M University Press.
Piedra Museo AEP-1	Pat	-47.895	-67.8678	10470	60	OxA9249	charcoal	Miotti, L. L., Salemme, M., Flegenheimer, N. (2003). Where the south winds blow: ancient evidence of paleo-south Americans. College Station, USA: Texas A&M University Press.
Abrigo Los Pinos	Pampas	-37.85	-58.05	10465	65	AA-24045	charcoal	Mazzanti et al 2012
La Cueva de Yavi	S. Andes	-22.1166	-65.4666	10450	55	CSC0-1101	charcoal	Kulemeyer, J. A., Laguna, L. R. (1996). La Cueva de Yavi: cazadores-recolectores del borde oriental de la Puna de Jujuy (Argentina) entre los 12,500 y 8000 anos BP. Ciencia y Tecnologia (Jujuy), 1, 37-46.
Gruta del Indio	S. Andes	-34.75	-68.3667	10440	220	A-9487	charcoal	Lima-Ribeiro, M. S., Diniz-Filho, J. A. F. (2013). American megafaunal extinctions and human arrival: improved evaluation using a meta-analytic approach. Quaternary International, 299, 38-52.
Paso Otero 5	Pampas	-38.2022	-59.0994	10440	100	AA-39363	bone	Martinez, G., Prates, L., Flensborg, G., Stoessel, L., Alcaraz, A. P., Bayala, P. (2015). Radiocarbon trends in the Pampean region (Argentina). Biases and demographic patterns during the final Late Pleistocene and Holocene. Quaternary International, 356, 89-110.
Amalia Site 2	Pampas	-38.1579	-57.9431	10425	75	AA-35499	charcoal	Mazzanti, D. L. (2003). Human settlements in caves and rockshelters during the Pleistocene-Holocene transition in the Eastern Tandilia range, Pampean Region, Argentina. In: Where the south winds blow: ancient evidences for Paleo South Americans. (Eds. Salemme, M., Flegenheimer, N., Miotti, L.). Center for the study of the First Americans. Texas University.
Cueva Tunel	Pat	-48.4575	-68.872	10420	180	LP-196	bone	Paunero, R. S., Paunero, M. F., Ramos, D. (2010). Artefactos oseos en componentes del Pleistoceno final de las localidades La Maria y Cerro Tres Tetas, Santa Cruz, Argentina. In: Zooarqueologia a Principios del Siglo XXI. Aspectos teoricos, metodologicos, y casos de estudio. (Eds. Gutierrez, M., De Nigris, M., Fernandez, P., Giardina, M., Gil, A., Izeta, A., Neme, G., Yacobaccio, H.). Ediciones d…
Abrigo Los Pinos	Pampas	-37.85	-58.05	10415	70	AA-24046	charcoal	Lima-Ribeiro, M. S., Diniz-Filho, J. A. F. (2013). American megafaunal extinctions and human arrival: improved evaluation using a meta-analytic approach. Quaternary International, 299, 38-52.
Cueva Tunel	Pat	-48.4575	-68.872	10480	59	AA-71147	bone	Paunero, R. S., Paunero, M. F., Ramos, D. (2010). Artefactos oseos en componentes del Pleistoceno final de las localidades La Maria y Cerro Tres Tetas, Santa Cruz, Argentina. In: Zooarqueologia a Principios del Siglo XXI. Aspectos teoricos, metodologicos, y casos de estudio. (Eds. Gutierrez, M., De Nigris, M., Fernandez, P., Giardina, M., Gil, A., Izeta, A., Neme, G., Yacobaccio, H.). Ediciones d…
Cueva Tunel	Pat	-48.4575	-68.872	10400	100	AA-71148	bone	Paunero, R. S., Paunero, M. F., Ramos, D. (2010). Artefactos oseos en componentes del Pleistoceno final de las localidades La Maria y Cerro Tres Tetas, Santa Cruz, Argentina. In: Zooarqueologia a Principios del Siglo XXI. Aspectos teoricos, metodologicos, y casos de estudio. (Eds. Gutierrez, M., De Nigris, M., Fernandez, P., Giardina, M., Gil, A., Izeta, A., Neme, G., Yacobaccio, H.). Ediciones d…
Piedra Museo AEP-1	Pat	-47.895	-67.8678	10400	80	AA-8428	bone	Miotti, L. L., Salemme, M., Flegenheimer, N. (2003). Where the south winds blow: ancient evidence of paleo-south Americans. College Station, USA: Texas A&M University Press.
Piedra Museo AEP-1	Pat	-47.895	-67.8678	10400	70	AA-39367	charcoal	Steele, J., Politis, G. (2009). AMS 14C dating of early human occupation of Southern South America. Journal of Archaeological Science, 37, 2017-2030.
Piedra Museo AEP-1	Pat	-47.895	-67.8678	10390	70	OxA8527	bone	Miotti, L. L., Salemme, M., Flegenheimer, N. (2003). Where the south winds blow: ancient evidence of paleo-south Americans. College Station, USA: Texas A&M University Press.
Cueva Tixi	Pampas	-37.84	-58.0658	10375	90	AA-12130	charcoal	Mazzanti, D. L. (2003). Human settlements in caves and rockshelters during the Pleistocene-Holocene transition in the Eastern Tandilia range, Pampean Region, Argentina. In: Where the south winds blow: ancient evidences for Paleo South Americans. (Eds. Salemme, M., Flegenheimer, N., Miotti, L.). Center for the study of the First Americans. Texas University.
Agua de la Cueva	S. Andes	-32.616	-69.15	10350	220	Beta-26250	charcoal	Paez, M. M., Zarate, M., Mancini, M. V., Prieto, A. (2003). Paleoenvironments during the Pleistocene-Holocene transition in southern South America, Argentina. In: Where the South Winds Blow. (Eds: Miotti, L., Salemme, M., Flegenheimer, N.). Center for the Study of the First Americans, Texas A&M University Press, College Station, pp 121-125.
Pintoscayoc 1	S. Andes	-22.9444	-65.4182	10340	70	Beta-79849	charcoal	Hernandez Llosas, M. I. (2001). Tres momentos, tres contextos, un lugar: variaciones temporales y contextuales en el arte rupestre de La Quebrada De Humahuaca. Jujuy: Argentina. Boletin del Museo Chileno de Arte Precolumbiano, 8, 59-82.
Cerro El Sombrero A1	Pampas	-37.817	-58.56	10270	85	AA-4766	charcoal	Flegenheimer, N., Zarate, M. (1997). Considerations on radiocarbon and calibrated dates from Cerro La China and Cerro El Sombrero, Argetina. Current Research in the Pleistocene, 14, 27-28.
Cueva El Abra	Pampas	-37.9683	-58.1522	10270	200	AA-94641	charcoal	Mazzanti, D. L., Martinez, G., Colobig, M. M., Zucol, A., Passeggi, E., Brea, M., Bonnat, G. F., Hassan, G., Soria, J. L., Vera, A., Quintana, A. C. (2013). Avances en los estudios arqueologicos, geoarqueologicos, y paleoambientales en las sierras orientales de Tandilia. Resultados preliminares de los sitios Alero El Mirador y Abrigo La Grieta. Revista del Museo de La Plata, Seccion Antropologia,…
Cerro Tres Tetas 1	Pat	-48.1494	-68.933	10260	110	LP-800	charcoal	Lima-Ribeiro, M. S., Diniz-Filho, J. A. F. (2013). American megafaunal extinctions and human arrival: improved evaluation using a meta-analytic approach. Quaternary International, 299, 38-52.
Casa del Minero	Pat	-48.576	-68.9125	10250	110	AA-45705	charcoal	Paunero, R. (2003). The presence of a Pleistocene colonizing culture in La Maria archaeological locality: Casa del Minero 1. In: Where the south winds blow: ancient evidence of Paleo South America (Eds. Miotti, L., Salemme, M., Flegenheimer, N.). College Station: Texas A&M University, Center for the Study of the First Americans, pp 127-132.
Agua de la Cueva	S. Andes	-32.616	-69.15	10240	60	Beta-61408	charcoal	Paez, M. M., Zarate, M., Mancini, M. V., Prieto, A. (2003). Paleoenvironments during the Pleistocene-Holocene transition in southern South America, Argentina. In: Where the South Winds Blow. (Eds: Miotti, L., Salemme, M., Flegenheimer, N.). Center for the Study of the First Americans, Texas A&M University Press, College Station, pp 121-125.
Gruta del Indio	S. Andes	-34.75	-68.3667	10195	80	A-9497	charcoal	Lima-Ribeiro, M. S., Diniz-Filho, J. A. F. (2013). American megafaunal extinctions and human arrival: improved evaluation using a meta-analytic approach. Quaternary International, 299, 38-52.
Paso Otero 5	Pampas	-38.2022	-59.0994	10190	120	AA-19291	bone	Martinez, G., Prates, L., Flensborg, G., Stoessel, L., Alcaraz, A. P., Bayala, P. (2015). Radiocarbon trends in the Pampean region (Argentina). Biases and demographic patterns during the final Late Pleistocene and Holocene. Quaternary International, 356, 89-110.
Peñas de las Trampas 1.1	S. Andes	-26.0175	-67.35	10190	190	UGA-01975	charcoal	Martinez, J. G., Mondini, M., Pintar, E. L., Reigadas, M. C. (2010). Cazadores-recolectores tempranos de la Puna Merdidional Argentina: avances en su estudio en Antofagasta de la Sierra (Pleistoceno final-Holoceno temprano/medio). In: Arqueologia Argentina en el bicentenario de la Revolucion de Mayo, XVII Congresion Nacional de Arqueologia Argentina. (Eds. Barcena, J. R., Chiavazza, H.). FFyL UNC…
Cueva La Brava	Pampas	-37.95	-57.85	10178	54	AA-9463	charcoal	Martinez, G., Flensborg, G., Bayala, P. (2013). Chronology and human settlement in northeastern Patagonia (Argentina): patterns of site destruction, intensity of archaeological signal, and population dynamics. Quaternary International, 301, 123-134.
Gruta del Indio	S. Andes	-34.75	-68.3667	10170	70	A-9498	charcoal	Lima-Ribeiro, M. S., Diniz-Filho, J. A. F. (2013). American megafaunal extinctions and human arrival: improved evaluation using a meta-analytic approach. Quaternary International, 299, 38-52.
Cueva Huenul	Pat	-36.95	-69.9	10155	98	AA99106	bone	Barberena, R. Borrazzo, K., Rughini, A., Romero, C., Pompei, M P., Llano, K. De Porras, M.E., Durán, V., Stern, Ch., Re, A., Estrella, D., Forasiepi, A. Fernández, F. Chidiak, M., Acuña, L., Gasco, A., Quirogam M. 2015. Perspectivas arqueológicas para Patagonia Septentrional. Sitio Cueva Huenul 1 (provincia del Neuquén, Argentina)
Cueva Zoro	Pampas	-37.8166	-58.6333	10153	61	AA-82707	charcoal	Mazzia, N. (2011). Lugares y paisajes de cazadores-recolectores en la pampa bonaerense: cambios y continuidades durante el Pleistoceno final-Holoceno. PhD Thesis. Facultad de Ciencias Naturales y Museo, Universidad Nacional de La Plata.
Gruta del Indio	S. Andes	-34.75	-68.3667	10135	95	A-9468	charcoal	Lima-Ribeiro, M. S., Diniz-Filho, J. A. F. (2013). American megafaunal extinctions and human arrival: improved evaluation using a meta-analytic approach. Quaternary International, 299, 38-52.
Piedra Museo AEP-1	Pat	-47.895	-67.8678	10100	110	OxA-9507	bone	Miotti, L. L., Salemme, M., Flegenheimer, N. (2003). Where the south winds blow: ancient evidence of paleo-south Americans. College Station, USA: Texas A&M University Press.
Cueva Zoro	Pampas	-37.8166	-58.6333	10094	62	AA-82706	charcoal	Mazzia, N. (2011). Lugares y paisajes de cazadores-recolectores en la pampa bonaerense: cambios y continuidades durante el Pleistoceno final-Holoceno. PhD Thesis. Facultad de Ciencias Naturales y Museo, Universidad Nacional de La Plata.
Cueva Tixi	Pampas	-37.84	-58.0658	10045	95	AA-12131	charcoal	Mazzanti, D. L. (2003). Human settlements in caves and rockshelters during the Pleistocene-Holocene transition in the Eastern Tandilia range, Pampean Region, Argentina. In: Where the south winds blow: ancient evidences for Paleo South Americans. (Eds. Salemme, M., Flegenheimer, N., Miotti, L.). Center for the study of the First Americans. Texas University.
Peñas de las Trampas 1.1	S. Andes	-26.0175	-67.35	10030	100	LP-1788	charcoal	(pp.115–131). Washington: Smithsonian Institution Press
Cueva Burucuyá	Pampas	-37.9592	-58.1233	10000	120	LP-863	charcoal	Mazzanti, D. L., Martinez, G., Quintana C. (2012). Early settlements in Eastern Tandilia, Buenos Aires Province, Argentina: archaeological contexts and site-formation processes. In: Late Pleistocene peopling of Latin America. (Eds. Miotti, L., Salemme, M., Flegenheimer, N., Goebel, T.). Special Edition, Southbound current research in the Pleistocene. Texas University.
Gruta del Indio	S. Andes	-34.75	-68.3667	9990	75	A-9496	charcoal	Gil, A., Zarate, M., Neme, G. (2005). Mid-holocene paleoenvironments and the archaeological record of southern Mendoza, Argentina. Quaternary International, 132, 81-94.
Cueva Epullan Grande	Pat	-40.3891	-70.1944	9970	100	LP-213	charcoal	Lima-Ribeiro, M. S., Diniz-Filho, J. A. F. (2013). American megafaunal extinctions and human arrival: improved evaluation using a meta-analytic approach. Quaternary International, 299, 38-52.
Piedra Museo AEP-1	Pat	-47.895	-67.8678	9952	97	AA-39362	bone	Steele, J., Politis, G. (2009). AMS 14C dating of early human occupation of Southern South America. Journal of Archaeological Science, 37, 2017-2030.
Piedra Museo AEP-1	Pat	-47.895	-67.8678	9950	75	OxA-9509	charcoal	Steele, J., Politis, G. (2009). AMS 14C dating of early human occupation of Southern South America. Journal of Archaeological Science, 37, 2017-2030.
Cueva Cuyin Manzano	Pat	-40.6833	-71.25	9920	85	KN-143	charcoal	Ceballos, R. (1982). El sitio Cuyin Manzano. Estudios y documentos, Centro de investigaciones cientificas, Secretaria de Planeamiento de Rio Negro, Viedma, Argentina.
Gruta del Indio	S. Andes	-34.75	-68.3667	9905	140	A-9489	charcoal	Gil, A., Zarate, M., Neme, G. (2005). Mid-holocene paleoenvironments and the archaeological record of southern Mendoza, Argentina. Quaternary International, 132, 81-94.
Inca Cueva 4	S. Andes	-23.7	-65.5	9900	200	AC-564	charcoal	Borrerro, L. (1996). The Pleistocene-Holocene transition in Southern South America. In: Humans at the end of the Ice Age. Eds Straus, L., Eriksen, B., Erlandson, J., Yesner, D. Plenun Press, New York, pp 52-75.
Gruta del Indio	S. Andes	-34.75	-68.3667	9890	75	A-9495	charcoal	Gil, A., Zarate, M., Neme, G. (2005). Mid-holocene paleoenvironments and the archaeological record of southern Mendoza, Argentina. Quaternary International, 132, 81-94.
Agua de la Cueva	S. Andes	-32.616	-69.15	9840	90	Beta-26781	charcoal	Paez, M. M., Zarate, M., Mancini, M. V., Prieto, A. (2003). Paleoenvironments during the Pleistocene-Holocene transition in southern South America, Argentina. In: Where the South Winds Blow. (Eds: Miotti, L., Salemme, M., Flegenheimer, N.). Center for the Study of the First Americans, Texas A&M University Press, College Station, pp 121-125.
Cueva El Abra	Pampas	-37.9683	-58.1522	9834	65	AA-38098	charcoal	Mazzanti, D. L., Martinez, G., Colobig, M. M., Zucol, A., Passeggi, E., Brea, M., Bonnat, G. F., Hassan, G., Soria, J. L., Vera, A., Quintana, A. C. (2013). Avances en los estudios arqueologicos, geoarqueologicos, y paleoambientales en las sierras orientales de Tandilia. Resultados preliminares de los sitios Alero El Mirador y Abrigo La Grieta. Revista del Museo de La Plata, Seccion Antropologia,…
Gruta del Indio	S. Andes	-34.75	-68.3667	9825	95	A-9492	charcoal	Gil, A., Zarate, M., Neme, G. (2005). Mid-holocene paleoenvironments and the archaeological record of southern Mendoza, Argentina. Quaternary International, 132, 81-94.
El Alto 3	Pampas	-31.3988	-64.7388	9790	80	LP-1420	charcoal	Lima-Ribeiro, M. S., Diniz-Filho, J. A. F. (2013). American megafaunal extinctions and human arrival: improved evaluation using a meta-analytic approach. Quaternary International, 299, 38-52.
La Cueva de Yavi	S. Andes	-22.1166	-65.4666	9790	100	CSIC-1074	charcoal	Grosjean, M., Santoro, C., Thompson, L. G., Nunez, L., Standen, V. (2007). Climate and culture change in South Central Andes. In Climate change and cultural dynamics: a global perspective on Mid-Holocene transitions. Eds Anderson, D. G., Maasch, K. A., Sandweiss, D. H. pp51-115. Elsevier Academic Press, London.
Quebrada Seca 3	S. Andes	-26.0833	-67.4166	9790	50	UGA-9257	charcoal	Hocsman, S. (2002). Cazadores-recolectores complejos en la puna meridional Argentina? Entrelazando evidencias del registro arqueologico de la microrregion de Antofagasta de la Sierra (Catamarca). Relaciones de la Sociedad Argentina de Antropologia, 17, 193-214.
Loberia 1, Sitio 1	Pampas	-37.9835	-57.9308	9787	81	AA-81063	charcoal	Mazzanti, D. L., Colobig, M. M., Zucol, F. A., Martinez, G., Porto López, J. M., Brea, M., Passeggi, E., Soria, J. L., Quintana, C., Puente, V. (2010). Investigaciones arqueologicas en el sitio 1 de la localidad Loberia I. In: Mamul Mapu: pasado y presente desde la arqueologia pampeana. (Eds. Beron, M., Luna, L., Bonomo, M., Montalvo, C., Aranda, C., Aizpitarte, M. C.). Ayacucho, Editorial Libros…
Gruta del Indio	S. Andes	-34.75	-68.3667	9770	85	A-9491	charcoal	Gil, A., Zarate, M., Neme, G. (2005). Mid-holocene paleoenvironments and the archaeological record of southern Mendoza, Argentina. Quaternary International, 132, 81-94.
Agua de la Cueva	S. Andes	-32.616	-69.15	9760	160	Beta-61410	charcoal	Paez, M. M., Zarate, M., Mancini, M. V., Prieto, A. (2003). Paleoenvironments during the Pleistocene-Holocene transition in southern South America, Argentina. In: Where the South Winds Blow. (Eds: Miotti, L., Salemme, M., Flegenheimer, N.). Center for the Study of the First Americans, Texas A&M University Press, College Station, pp 121-125.
La Cueva de Yavi	S. Andes	-22.1166	-65.4666	9760	160	AC-1088	charcoal	Grosjean, M., Santoro, C., Thompson, L. G., Nunez, L., Standen, V. (2007). Climate and culture change in South Central Andes. In Climate change and cultural dynamics: a global perspective on Mid-Holocene transitions. Eds Anderson, D. G., Maasch, K. A., Sandweiss, D. H. pp51-115. Elsevier Academic Press, London.
Chorrillo Malo 2	Pat	-50.5	-72.6667	9740	50	GX-25279	bone	Miotti, L., Salemme, M. C. (2003). When Patagonia was colonized: people mobility at high latitudes during Pleistocene-Holocene transition. Quaternary International, 109, 95-111.
Gruta del Indio	S. Andes	-34.75	-68.3667	9740	280	A-1637	charcoal	Gil, A., Zarate, M., Neme, G. (2005). Mid-holocene paleoenvironments and the archaeological record of southern Mendoza, Argentina. Quaternary International, 132, 81-94.
Cerro Casa de Piedra 7	Pat	-47.8833	-72.0833	9730	100	Beta-59955	wood	Miotti, L., Salemme, M. C. (2003). When Patagonia was colonized: people mobility at high latitudes during Pleistocene-Holocene transition. Quaternary International, 109, 95-111.
Hornillos 2	S. Andes	-23.2297	-66.4561	9710	270	UGA 13550	charcoal	Hoguin, R., Cata, M. P., Sola, P., Yacobaccio, H. D. (2012). The spatial organization in Hornillos 2 rockshelter during the Middle Holocene (Jujuy Puna, Argentina). Quaternary International, 256, 45-53.
Piedra Museo AEP-1	Pat	-47.895	-67.8678	9710	105	LP 859	bone	Miotti, L. L., Salemme, M., Flegenheimer, N. (2003). Where the south winds blow: ancient evidence of paleo-south Americans. College Station, USA: Texas A&M University Press.
Gruta del Indio	S. Andes	-34.75	-68.3667	9700	110	LP-876	charcoal	Gil, A., Zarate, M., Neme, G. (2005). Mid-holocene paleoenvironments and the archaeological record of southern Mendoza, Argentina. Quaternary International, 132, 81-94.
Chorrillo Malo 2	Pat	-50.5	-72.6667	9690	80	CAMS 71152	bone	Miotti, L., Salemme, M. C. (2003). When Patagonia was colonized: people mobility at high latitudes during Pleistocene-Holocene transition. Quaternary International, 109, 95-111.
Cueva La Brava	Pampas	-37.95	-57.85	9670	120	LP-550	charcoal	Lima-Ribeiro, M. S., Diniz-Filho, J. A. F. (2013). American megafaunal extinctions and human arrival: improved evaluation using a meta-analytic approach. Quaternary International, 299, 38-52.
Alero Cuevas	S. Andes	-24.3666	-66.7166	9650	100	LP-1736	charcoal	López, G. E. J. (2009). Arqueofaunas, osteometrica, y evidencia artefactual en Pastos Grandes, Puna de Salta: secuenca de cambio a lo largo del Holoceno temprano, medio, y tardio en el sitio Alero Cuevas. Intersecciones en Antropologia, 10, 105-119.
Inca Cueva 4	S. Andes	-23.7	-65.5	9650	110	LP-102	charcoal	Lima-Ribeiro, M. S., Diniz-Filho, J. A. F. (2013). American megafaunal extinctions and human arrival: improved evaluation using a meta-analytic approach. Quaternary International, 299, 38-52.
Cerro Casa de Piedra 7	Pat	-47.8833	-72.0833	9640	64	UGA 7384	wood	Civalero, M. T., Aschero, C. A. (2003). Early occupations at Cerro Casa de Piedra 7, Santa Cruz Province, Patagonia Argentina. In: Where the south winds blow: ancient evidences for Paleo South Americans. (Eds. Miotti, L., Salemme, M., Flegenheimer, N.). Center for the study of the first americans, Texas A&M University Press, College Station, Texas, pp 141-147.
Los Helechos	Pampas	-37.7256	-57.8502	9640	40	Beta-137747	charcoal	Martinez, G., Prates, L., Flensborg, G., Stoessel, L., Alcaraz, A. P., Bayala, P. (2015). Radiocarbon trends in the Pampean region (Argentina). Biases and demographic patterns during the final Late Pleistocene and Holocene. Quaternary International, 356, 89-110.
Huachichocana E3	S. Andes	-24.1849	-65.3008	9620	130	P-2236	charcoal	Borrerro, L. (1996). The Pleistocene-Holocene transition in Southern South America. In: Humans at the end of the Ice Age. Eds Straus, L., Eriksen, B., Erlandson, J., Yesner, D. Plenun Press, New York, pp 52-75.
Gruta del Indio	S. Andes	-34.75	-68.3667	9590	120	LP-860	charcoal	Gil, A., Zarate, M., Neme, G. (2005). Mid-holocene paleoenvironments and the archaeological record of southern Mendoza, Argentina. Quaternary International, 132, 81-94.
Hornillos 2	S. Andes	-23.2297	-66.4561	9590	50	UGA 8724	wood	Hoguin, R., Cata, M. P., Sola, P., Yacobaccio, H. D. (2012). The spatial organization in Hornillos 2 rockshelter during the Middle Holocene (Jujuy Puna, Argentina). Quaternary International, 256, 45-53.
Gruta del Indio	S. Andes	-34.75	-68.3667	9580	105	LP-941	charcoal	Gil, A., Zarate, M., Neme, G. (2005). Mid-holocene paleoenvironments and the archaeological record of southern Mendoza, Argentina. Quaternary International, 132, 81-94.
Abrigo Los Pinos	Pampas	-37.85	-58.05	9570	150	LP-630	charcoal	Lima-Ribeiro, M. S., Diniz-Filho, J. A. F. (2013). American megafaunal extinctions and human arrival: improved evaluation using a meta-analytic approach. Quaternary International, 299, 38-52.
Gruta del Indio	S. Andes	-34.75	-68.3667	9560	90	GrN-5772	bone	Gil, A., Zarate, M., Neme, G. (2005). Mid-holocene paleoenvironments and the archaeological record of southern Mendoza, Argentina. Quaternary International, 132, 81-94.
Paso Otero 5	Pampas	-38.2022	-59.0994	9560	50	GX-29795	bone	Martinez, G., Prates, L., Flensborg, G., Stoessel, L., Alcaraz, A. P., Bayala, P. (2015). Radiocarbon trends in the Pampean region (Argentina). Biases and demographic patterns during the final Late Pleistocene and Holocene. Quaternary International, 356, 89-110.
Cueva Huenul	Pat	-36.95	-69.9	9531	39	AA-8571	charcoal	Barberena, R. Borrazzo, K., Rughini, A., Romero, C., Pompei, M P., Llano, K. De Porras, M.E., Durán, V., Stern, Ch., Re, A., Estrella, D., Forasiepi, A. Fernández, F. Chidiak, M., Acuña, L., Gasco, A., Quirogam M. 2015. Perspectivas arqueológicas para Patagonia Septentrional. Sitio Cueva Huenul 1 (provincia del Neuquén, Argentina)
Cueva Maripe	Pat	-47.8513	-68.9341	9518	64	AA-65175	charcoal	Miotti, L., Carden, N., Magnin, L. (2007). Tendencia central, dispersion, y orientacion en el paisaje regional. Estudios de distribucion del arte rupestre en la Meseta Central de Santa Cruz. In: Arqueologia de Fuego-Patagonia. Levantando piedras, desenterrando hueses... y develnado arcanos. (Eds. Morello, F., Prieto, A., San Roman, M.). Ediciones CEQUA. Punta Arenas, Chile.
Gruta del Indio	S. Andes	-34.75	-68.3667	9510	90	LP-991	charcoal	Gil, A., Zarate, M., Neme, G. (2005). Mid-holocene paleoenvironments and the archaeological record of southern Mendoza, Argentina. Quaternary International, 132, 81-94.
La Cueva de Yavi	S. Andes	-22.1166	-65.4666	9480	220	AC-1093	charcoal	Grosjean, M., Santoro, C., Thompson, L. G., Nunez, L., Standen, V. (2007). Climate and culture change in South Central Andes. In Climate change and cultural dynamics: a global perspective on Mid-Holocene transitions. Eds Anderson, D. G., Maasch, K. A., Sandweiss, D. H. pp51-115. Elsevier Academic Press, London.
Cueva Traful 1	Pat	-40.7166	-71.1138	9430	230	I-2676	charcoal	Crivelli Montero et al. 1993
Agua de la Cueva	S. Andes	-32.616	-69.15	9410	90	LP-1548	charcoal	Lucero, G., Cortegoso, V., Castro, S. 2006. Cazadores-recolectores del Holoceno temprano: Explotación de Recursos líticos en el Sitio Agua de la Cueva, Sector Norte. Anales de Arqueología y Etnología 61: 185-215.
Arroyo Feo	Pat	-46.9333	-70.5	9410	70	CSIC-514	charcoal	Alonso, F., Gradín, C., Aschero, C. & Aguerre, A. (1984-85) Algunas consideraciones sobre dataciones radiocarbónicas para el área del río Pinturas. Relaciones de la Sociedad Argentina de Antropología XVI, 275-285.
Quebrada Seca 3	S. Andes	-26.0833	-67.4166	9410	120	LP-881	charcoal	Hocsman, S. (2002). Cazadores-recolectores complejos en la puna meridional argentina? Entrelazando evidencias del registro arqueologico de la microrregion de Antofagasta de la Sierra (Catamarca). Relaciones de la Sociedad Argentina de Antropologia, 27, 193-214.
Cueva Huenul	Pat	-36.95	-69.9	9402	60	AA102574	plant	Barberena, R. Borrazzo, K., Rughini, A., Romero, C., Pompei, M P., Llano, K. De Porras, M.E., Durán, V., Stern, Ch., Re, A., Estrella, D., Forasiepi, A. Fernández, F. Chidiak, M., Acuña, L., Gasco, A., Quirogam M. 2015. Perspectivas arqueológicas para Patagonia Septentrional. Sitio Cueva Huenul 1 (provincia del Neuquén, Argentina)
Cueva Huenul	Pat	-36.95	-69.9	9375	91	AA99104	bone	Barberena, R. Borrazzo, K., Rughini, A., Romero, C., Pompei, M P., Llano, K. De Porras, M.E., Durán, V., Stern, Ch., Re, A., Estrella, D., Forasiepi, A. Fernández, F. Chidiak, M., Acuña, L., Gasco, A., Quirogam M. 2015. Perspectivas arqueológicas para Patagonia Septentrional. Sitio Cueva Huenul 1 (provincia del Neuquén, Argentina)
Piedra Museo AEP-1	Pat	-47.895	-67.8678	9350	130	OxA9508	charcoal	Steele, J., Politis, G. (2009). AMS 14C dating of early human occupation of Southern South America. Journal of Archaeological Science, 37, 2017-2030.
Arroyo Feo	Pat	-46.9333	-70.5	9330	80	CSIC-393	charcoal	Alonso, F., Gradín, C., Aschero, C. & Aguerre, A. (1984-85) Algunas consideraciones sobre dataciones radiocarbónicas para el área del río Pinturas. Relaciones de la Sociedad Argentina de Antropología XVI, 275-285.
Cueva de las Manos	Pat	-47.1536	-70.6652	9320	90	CSIC-138	charcoal	Gradin, C., Aschero, C. & Aguerre, A. (1976) Investigaciones arqueológicas en la Cueva de las Manos, Estancia Alto Río Pinturas (Santa Cruz). Relaciones de la Sociedad Argentina de Antropología X, 201-250.
Cueva de las Manos	Pat	-47.1536	-70.6652	9300	90	CSIC-385	charcoal	Aguerre, A.M., 1977. A propósito de un nuevo fechado para la Cueva de Las Manos. Relaciones de la Sociedad Argentina de Antropología 11: 129-142.
Cueva Huenul	Pat	-36.95	-69.9	9295	90	AA99105	bone	Barberena, R. Borrazzo, K., Rughini, A., Romero, C., Pompei, M P., Llano, K. De Porras, M.E., Durán, V., Stern, Ch., Re, A., Estrella, D., Forasiepi, A. Fernández, F. Chidiak, M., Acuña, L., Gasco, A., Quirogam M. 2015. Perspectivas arqueológicas para Patagonia Septentrional. Sitio Cueva Huenul 1 (provincia del Neuquén, Argentina)
Cueva Traful 1	Pat	-40.7166	-71.1138	9285	105	GX-1711G	charcoal	Crivelli Montero, E., Curzio, D., Silveira, M., 1993. La estratigrafía de la Cueva Traful 1 (provincia del Neuquén). Praehistoria 1: 9-60.
Cueva Traful 1	Pat	-40.7166	-71.1138	9285	313	LP-6213	charcoal	Crivelli Montero, E., Curzio, D., Silveira, M., 1993. La estratigrafía de la Cueva Traful 1 (provincia del Neuquén). Praehistoria 1: 9-60.
Cueva Huenul	Pat	-36.95	-69.9	9261	66	AA99107	plant	Barberena, R. Borrazzo, K., Rughini, A., Romero, C., Pompei, M P., Llano, K. De Porras, M.E., Durán, V., Stern, Ch., Re, A., Estrella, D., Forasiepi, A. Fernández, F. Chidiak, M., Acuña, L., Gasco, A., Quirogam M. 2015. Perspectivas arqueológicas para Patagonia Septentrional. Sitio Cueva Huenul 1 (provincia del Neuquén, Argentina)
Agua de la Cueva	S. Andes	-32.616	-69.15	9250	70	Beta-44696	charcoal	García, A., Zárate, M., Páez, M., 1999. The Pleistocene Holocene transition and the human occupation in the Central Andes of Argentina: Agua de la Cueva locality. Quaternary International 53/54: 43-52.
El Guanaco 1	Pampas	-38.6833	-59.65	9250	40	SR-6381	bone	Flegenheimer, N., Bayon, C., Scabuzzo, C., Mazzia, N., Vecchi, R., Weitzel, C., Frontini, R., Colombo, M. (2010). Early Holocene human skeletal remains from the Argentinean Pampas. Current Research in the Pleistocene, 27, 10-12.
Quebrada Seca 3	S. Andes	-26.0833	-67.4166	9250	100	LP-895	charcoal	Hocsman, S. (2002). Cazadores-recolectores complejos en la puna meridional argentina? Entrelazando evidencias del registro arqueologico de la microrregion de Antofagasta de la Sierra (Catamarca). Relaciones de la Sociedad Argentina de Antropologia, 27, 193-214.
Inca Cueva 4	S. Andes	-23.7	-65.5	9230	70	CSIC-498	charcoal	Borrerro, L. (1996). The Pleistocene-Holocene transition in Southern South America. In: Humans at the end of the Ice Age. Eds Straus, L., Eriksen, B., Erlandson, J., Yesner, D. Plenun Press, New York, pp 52-75.
Piedra Museo AEP-1	Pat	-47.895	-67.8678	9230	105	LP 949	bone	Miotti, L. L., Salemme, M., Flegenheimer, N. (2003). Where the south winds blow: ancient evidence of paleo-south Americans. College Station, USA: Texas A&M University Press.
Agua de la Cueva	S. Andes	-32.616	-69.15	9210	70	Beta-64539	charcoal	Paez, M. M., Zarate, M., Mancini, M. V., Prieto, A. (2003). Paleoenvironments during the Pleistocene-Holocene transition in southern South America, Argentina. In: Where the South Winds Blow. (Eds: Miotti, L., Salemme, M., Flegenheimer, N.). Center for the Study of the First Americans, Texas A&M University Press, College Station, pp 121-125.
Cueva Maripe	Pat	-47.8513	-68.9341	9177	56	AA95129	charcoal	Miotti, L., Marchionni, L., Mosquera, B., Hermo, D. O., & Ceraso, A. (2014). Fechados radiocarbónicos y delimitación temporal de los conjuntos arqueológicos de Cueva Maripe, Santa Cruz (Argentina). Relaciones de la Sociedad Argentina de Antropología,
Gruta del Indio	S. Andes	-34.75	-68.3667	9160	90	LP-986	charcoal	Gil, A., Zarate, M., Neme, G. (2005). Mid-holocene paleoenvironments and the archaeological record of southern Mendoza, Argentina. Quaternary International, 132, 81-94.
Hornillos 2	S. Andes	-23.2297	-66.4561	9150	50	UGA 8723	charcoal	Hoguin, R., Cata, M. P., Sola, P., Yacobaccio, H. D. (2012). The spatial organization in Hornillos 2 rockshelter during the Middle Holocene (Jujuy Puna, Argentina). Quaternary International, 256, 45-53.
El Guanaco 2	Pampas	-38.6833	-59.65	9140	120	AA-82713	bone	Flegenheimer, N., Bayon, C., Scabuzzo, C., Mazzia, N., Vecchi, R., Weitzel, C., Frontini, R., Colombo, M. (2010). Early Holocene human skeletal remains from the Argentinean Pampas. Current Research in the Pleistocene, 27, 10-12.
Cerro Casa de Piedra 7	Pat	-47.8833	-72.0833	9100	150	LP-364	charcoal	Civalero, M. T., Aschero, C. A. (2003). Early occupations at Cerro Casa de Piedra 7, Santa Cruz Province, Patagonia Argentina. In: Where the south winds blow: ancient evidences for Paleo South Americans. (Eds. Miotti, L., Salemme, M., Flegenheimer, N.). Center for the study of the first americans, Texas A&M University Press, College Station, Texas, pp 141-147.
La Mesada	Pat	-48.4167	-68.916	9090	40	Beta-135963	charcoal	Paunero, R. (2003). The presence of a Pleistocene colonizing culture in La Maria archaeological locality: Casa del Minero 1. In: Where the south winds blow: ancient evidence of Paleo South America (Eds. Miotti, L., Salemme, M., Flegenheimer, N.). College Station: Texas A&M University, Center for the Study of the First Americans, pp 127-132.
Pintoscayoc 1	S. Andes	-22.9444	-65.4182	9080	50	CAMS-39041	charcoal	Grosjean, M., Santoro, C., Thompson, L. G., Nunez, L., Standen, V. (2007). Climate and culture change in South Central Andes. In Climate change and cultural dynamics: a global perspective on Mid-Holocene transitions. Eds Anderson, D. G., Maasch, K. A., Sandweiss, D. H. pp51-115. Elsevier Academic Press, London.
Quebrada Seca 3	S. Andes	-26.0833	-67.4166	9050	90	Beta-59930	charcoal	Aschero, C. A., Manzi, L., Gomez, G. (1993-94). Produccion litica y uso del espacio en el nivel 2b4 de Quebrada Seca 3. Relaciones de la Sociedad Argentina de Antropoogia, 19, 191-214.
El Guanaco 2	Pampas	-38.6833	-59.65	9048	69	AA-82714	bone	Flegenheimer, N., Bayon, C., Scabuzzo, C., Mazzia, N., Vecchi, R., Weitzel, C., Frontini, R., Colombo, M. (2010). Early Holocene human skeletal remains from the Argentinean Pampas. Current Research in the Pleistocene, 27, 10-12.
Cerro Casa de Piedra 7	Pat	-47.8833	-72.0833	9041	64	UGA 869	charcoal	Prates, L., Politis, G., Steele, J. (2013). Radiocarbon chronology of the early human occupation of Argentina. 301, 104-122.
Cueva Maripe	Pat	-47.8513	-68.9341	8992	65	AA-65179	charcoal	Miotti, L., Carden, N., Magnin, L. (2007). Tendencia central, dispersion, y orientacion en el paisaje regional. Estudios de distribucion del arte rupestre en la Meseta Central de Santa Cruz. In: Arqueologia de Fuego-Patagonia. Levantando piedras, desenterrando hueses... y develnado arcanos. (Eds. Morello, F., Prieto, A., San Roman, M.). Ediciones CEQUA. Punta Arenas, Chile.
Gruta del Indio	S. Andes	-34.75	-68.3667	8990	80	LP 925	dung	Lagiglia, H. (2001). Los origenes de la agricultura en la Argentina. In: Historia Argentina Prehispanica. (Eds. Berberian, E., Nielsen, A.). Editorial Brujas, Cordoba, Tomo 1, 41-81.
Punta de la Peña 4	S. Andes	-26.0377	-67.364	8970	60	UGA-9255	charcoal	Martinez, J. (2003). Ocupaciones humanas tempranas y tecnologia de caza en la microrregion de Antofagasta de la sierra (100000-7000 AP). PhD Thesis. Facultad de Ciencias Naturales e IML, Universidad Nacional de Tucuman. San MIguel de Tucuman.
Alero el Verano	Pat	-48.7116	-69.1919	8960	140	I-13797-1	charcoal	Duran, V., Gil, A., Neme, G., Gasco, A. (2003). El Verano: ocupaciones de 8900 anos en la Cueva 1 (Santa Cruz, Argentina). In: Arqueologia y paleoambiente en la Patagonia Santacrucena Argentina. (Ed. Aguerre, A.). Ediciones del autor, Buenos Aires.
ARQ 18	S. Andes	-29.4035	-69.9289	8950	100	LP 1815	charcoal	Cortegoso, V., Duran V., Castro, S., Winocur, D. (2012). Disponibilidad de recursos liticos y explotacion humana de la divisoria andina. Valle del rio de Las Taguas, San Juan, Argentina. Chungara. Revista de Anthropologia Chilena, 44, 59-72.
Alero El Mirador	Pampas	-37.9206	-58.0978	8920	51	AA-98683	charcoal	Mazzanti, D. L., Martinez, G., Colobig, M. M., Zucol, A., Passeggi, E., Brea, M., Bonnat, G. F., Hassan, G., Soria, J. L., Vera, A., Quintana, A. C. (2013). Avances en los estudios arqueologicos, geoarqueologicos, y paleoambientales en las sierras orientales de Tandilia. Resultados preliminares de los sitios Alero El Mirador y Abrigo La Grieta. Revista del Museo de La Plata, Seccion Antropologia,…
Cerro Casa de Piedra 7	Pat	-47.8833	-72.0833	8920	200	UGA 7383	wood	Velazquez, N. J., Burry, L. S., Mancini, M. V., Fugassa, M. H. (2010). Coprolitos de camelidos del Holoceno comon indicadores paleoambientales. Magallania, 38, 213-229.
Gruta del Indio	S. Andes	-34.75	-68.3667	8920	110	LP 854	charcoal	Borrero, L. (2009). The elusive evidence: the archaeological record of the South American extinct megafauna. In: American megafaunal extinctions at the end of the Pleistocene. (Ed. Haynes, G.). Springer Science, Dordrecht.
Arroyo Malo -3	S. Andes	-34.85	-69.8847	8900	60	AA-26193	charcoal	Dieguez, S., Neme, G. (2003). Geochronology of the Arroyo Malo 3 site and the first human occupations in North Patagonia in the Early Holocene. In: Where the south winds blow: ancient evidence for the Paleo South AMericans. (Eds. Miotti, L., Salemme, M., Flegenheimer, N.). Center for the study of the first americans, Texas A&M University Press, College Station. pp 87-92.
Arroyo Malo -3	S. Andes	-34.85	-69.8847	8870	55	NSRL-11723	charcoal	Dieguez, S., Neme, G. (2003). Geochronology of the Arroyo Malo 3 site and the first human occupations in North Patagonia in the Early Holocene. In: Where the south winds blow: ancient evidence for the Paleo South AMericans. (Eds. Miotti, L., Salemme, M., Flegenheimer, N.). Center for the study of the first americans, Texas A&M University Press, College Station. pp 87-92.
Cueva Zoro	Pampas	-37.8166	-58.6333	8859	64	AA 85687	charcoal	Prates, L., Politis, G., Steele, J. (2013). Radiocarbon chronology of the early human occupation of Argentina. 301, 104-122.
Alero Cuevas	S. Andes	-24.3666	-66.7166	8838	52	AA-71136	charcoal	López, C. (2008). Landscape development and the evidence for Early Human occupation in the Inter-andean tropical lowlands of the Magdalena River, Colombia. Syllaba Press, Miami.
Cueva Maripe	Pat	-47.8513	-68.9341	8827	87	AA-95127	Bone	Miotti, L., Marchionni, L., Mosquera, B., Hermo, D. O., & Ceraso, A. (2014). Fechados radiocarbónicos y delimitación temporal de los conjuntos arqueológicos de Cueva Maripe, Santa Cruz (Argentina). Relaciones de la Sociedad Argentina de Antropología,
Agua de la Cueva	S. Andes	-32.616	-69.15	8800	70	Beta-29886	charcoal	Prates, L., Politis, G., Steele, J. (2013). Radiocarbon chronology of the early human occupation of Argentina. 301, 104-122.
El Alfaraje	Pampas	-37.8666	-58.5333	8787	41	AA 84039	charcoal	Prates, L., Politis, G., Steele, J. (2013). Radiocarbon chronology of the early human occupation of Argentina. 301, 104-122.
Cueva Maripe	Pat	-47.8513	-68.9341	8762	50	AA-65178	charcoal	Miotti, L., Carden, N., Magnin, L. (2007). Tendencia central, dispersion, y orientacion en el paisaje regional. Estudios de distribucion del arte rupestre en la Meseta Central de Santa Cruz. In: Arqueologia de Fuego-Patagonia. Levantando piedras, desenterrando hueses... y develnado arcanos. (Eds. Morello, F., Prieto, A., San Roman, M.). Ediciones CEQUA. Punta Arenas, Chile.
Abrigo Los Pinos	Pampas	-37.85	-58.05	8750	160	LP‐684	charcoal	Mazzanti, D. L. (1999). Ocupaciones humanas tempranas en Tandilia oriental (Pca. de Buenos Aires). Actas del XII Congreso Nacional de Arqueologia Argentina III, 149-155.
Arroyo Malo -3	S. Andes	-34.85	-69.8847	8738	50	AA-58292	charcoal	Méndez, C., Gil, A., Neme, G., Delaunay, A. N., Cortegoso, V., Huidobro, C. Duran, V., Maldonado, A. (2015). Mid Holocene radiocarbon ages in the Subtropical Andres (~29-35 S), climatic change and implications for human space organization. Quaternary International, 356, 15-26.
Quebrada Seca 3	S. Andes	-26.0833	-67.4166	8670	110	AC 1118	wood	Aschero, C. A., Martinez, J. (2001). Tecnicas de caza en Antofagasta de la Sierra, Puna Meridional Argentina. Relaciones de la Sociedad Argentina de Antropologia, Tomo XXVI, 215-241.
Quebrada Seca 3	S. Andes	-26.0833	-67.4166	8660	80	Beta-77747	charcoal	Grosjean, M., Santoro, C., Thompson, L. G., Nunez, L., Standen, V. (2007). Climate and culture change in South Central Andes. In Climate change and cultural dynamics: a global perspective on Mid-Holocene transitions. Eds Anderson, D. G., Maasch, K. A., Sandweiss, D. H. pp51-115. Elsevier Academic Press, London.
Quebrada Seca 3	S. Andes	-26.0833	-67.4166	8640	80	Beta-59929	charcoal	Grosjean, M., Santoro, C., Thompson, L. G., Nunez, L., Standen, V. (2007). Climate and culture change in South Central Andes. In Climate change and cultural dynamics: a global perspective on Mid-Holocene transitions. Eds Anderson, D. G., Maasch, K. A., Sandweiss, D. H. pp51-115. Elsevier Academic Press, London.
Casa de Piedra 1	Pampas	-47.8833	-72.0833	8620	190	I 12067	charcoal	Orquera, L. A. (1987). Advances in the archaeology of the Pampa and Patagonia. Advances in Word Archaeology. Comp Wendorf, F. Close, A. Volume 6. Academic Press, Princeton.
Arroyo Feo	Pat	-46.9333	-70.5	8610	70	CSIC-515	charcoal	Alonso, F., Gradín, C., Aschero, C. & Aguerre, A. (1984-85) Algunas consideraciones sobre dataciones radiocarbónicas para el área del río Pinturas. Relaciones de la Sociedad Argentina de Antropología XVI, 275-285.
Arroyo Malo -3	S. Andes	-34.85	-69.8847	8580	60	NSRL-11720	charcoal	Dieguez, S., Neme, G. (2003). Geochronology of the Arroyo Malo 3 site and the first human occupations in North Patagonia in the Early Holocene. In: Where the south winds blow: ancient evidence for the Paleo South AMericans. (Eds. Miotti, L., Salemme, M., Flegenheimer, N.). Center for the study of the first americans, Texas A&M University Press, College Station. pp 87-92.
El Alfaraje	Pampas	-37.8666	-58.5333	8574	42	AA 84037	charcoal	Prates, L., Politis, G., Steele, J. (2013). Radiocarbon chronology of the early human occupation of Argentina. 301, 104-122.
Paso Otero 4	Pampas	-38.2173	-59.1114	8556	65	AA-87934	charcoal	Martinez, G., Prates, L., Flensborg, G., Stoessel, L., Alcaraz, A. P., Bayala, P. (2015). Radiocarbon trends in the Pampean region (Argentina). Biases and demographic patterns during the final Late Pleistocene and Holocene. Quaternary International, 356, 89-110.
El Guanaco 2	Pampas	-38.6833	-59.65	8507	84	AA-82712	bone	Flegenheimer, N., Bayon, C., Scabuzzo, C., Mazzia, N., Vecchi, R., Weitzel, C., Frontini, R., Colombo, M. (2010). Early Holocene human skeletal remains from the Argentinean Pampas. Current Research in the Pleistocene, 27, 10-12.
Alero Cuevas	S. Andes	-24.3666	-66.7166	8504	52	AA-71135	charcoal	López, C. (2008). Landscape development and the evidence for Early Human occupation in the Inter-andean tropical lowlands of the Magdalena River, Colombia. Syllaba Press, Miami.
Los Morillos Gruta 2	S. Andes	-31.7599	-69.7281	8465	240	GX-182	charcoal	Gambier, M. (1985). La cultura de los morrillos. San Juan: Instituto de Investigaciones Arqueologicas y Museo.
Arroyo Seco 2	Pampas	-38.3605	-60.2441	8461	74	AA-90120	bone	Politis, G., Gutierrez, M.A., Scabuzzo, C. (Eds.), 2014. Estado actual de las investigaciones en el sitio arqueol ogico Arroyo Seco 2 (partido de Tres Arroyos, provincia de Buenos Aires, Argentina). Serie Monogr afica, 5. INCUAPA-CONICETUNICEN, Olavarría, Argentina
Agua de la Cueva	S. Andes	-32.616	-69.15	8460	100	LP-1678	charcoal	Neme, G., Gil, A. (2009). Human occupation and increasing Mid-Holocene aridity. Southern Andean perspectives. Current Anthropology, 50, 149-163.
ARQ 18	S. Andes	-29.4035	-69.9289	8440	100	LP 1860	charcoal	Cortegoso, V., Duran V., Castro, S., Winocur, D. (2012). Disponibilidad de recursos liticos y explotacion humana de la divisoria andina. Valle del rio de Las Taguas, San Juan, Argentina. Chungara. Revista de Anthropologia Chilena, 44, 59-72.
Peñas de las Trampas 1.1	S. Andes	-26.0175	-67.35	8440	40	UGA-9073	grass	Lima-Ribeiro, M. S., Diniz-Filho, J. A. F. (2013). American megafaunal extinctions and human arrival: improved evaluation using a meta-analytic approach. Quaternary International, 299, 38-52.
El Guanaco 2	Pampas	-38.6833	-59.65	8433	84	AA-82705	bone	Flegenheimer, N., Bayon, C., Scabuzzo, C., Mazzia, N., Vecchi, R., Weitzel, C., Frontini, R., Colombo, M. (2010). Early Holocene human skeletal remains from the Argentinean Pampas. Current Research in the Pleistocene, 27, 10-12.
La Cueva de Yavi	S. Andes	-22.1166	-65.4666	8420	70	CSIC 887	charcoal	Grosjean, M., Santoro, C., Thompson, L. G., Nunez, L., Standen, V. (2007). Climate and culture change in South Central Andes. In Climate change and cultural dynamics: a global perspective on Mid-Holocene transitions. Eds Anderson, D. G., Maasch, K. A., Sandweiss, D. H. pp51-115. Elsevier Academic Press, London.
El Guanaco 2	Pampas	-38.6833	-59.65	8411	80	AA-71658	bone	Flegenheimer, N., Bayon, C., Scabuzzo, C., Mazzia, N., Vecchi, R., Weitzel, C., Frontini, R., Colombo, M. (2010). Early Holocene human skeletal remains from the Argentinean Pampas. Current Research in the Pleistocene, 27, 10-12.
Arroyo Feo	Pat	-46.9333	-70.5	8410	70	CSIC 516	charcoal	Alonso, F., Gradín, C., Aschero, C. & Aguerre, A. (1984-85) Algunas consideraciones sobre dataciones radiocarbónicas para el área del río Pinturas. Relaciones de la Sociedad Argentina de Antropología XVI, 275-285.
ARQ 18	S. Andes	-29.4035	-69.9289	8400	90	LP 1859	charcoal	Cortegoso, V., Duran V., Castro, S., Winocur, D. (2012). Disponibilidad de recursos liticos y explotacion humana de la divisoria andina. Valle del rio de Las Taguas, San Juan, Argentina. Chungara. Revista de Anthropologia Chilena, 44, 59-72.
Cerro Casa de Piedra 7	Pat	-47.8833	-72.0833	8380	120	LP 399	plant	Prates, L., Politis, G., Steele, J. (2013). Radiocarbon chronology of the early human occupation of Argentina. 301, 104-122.
Cerro Casa de Piedra 7	Pat	-47.8833	-72.0833	8362	68	UGA-870	bone	Aschero, C. A. (2007). Iconos huancas y complejidad en la Puna Sur Argentina. In: Produccion y circulacion Prehispanicas de bienes en el Sur Andino. (Eds. Nielsen, A., Rivolta, M. C., Sedes, V., Vazquez, M., Mercolli, P.). Editorial Brujas: Cordoba, 135-136.
Cueva Maripe	Pat	-47.8513	-68.9341	8333	63	AA-65174	charcoal	Miotti, L., Carden, N., Magnin, L. (2007). Tendencia central, dispersion, y orientacion en el paisaje regional. Estudios de distribucion del arte rupestre en la Meseta Central de Santa Cruz. In: Arqueologia de Fuego-Patagonia. Levantando piedras, desenterrando hueses... y develnado arcanos. (Eds. Morello, F., Prieto, A., San Roman, M.). Ediciones CEQUA. Punta Arenas, Chile.
Quebrada Seca 3	S. Andes	-26.0833	-67.4166	8330	110	LP 267	charcoal	Grosjean, M., Santoro, C., Thompson, L. G., Nunez, L., Standen, V. (2007). Climate and culture change in South Central Andes. In Climate change and cultural dynamics: a global perspective on Mid-Holocene transitions. Eds Anderson, D. G., Maasch, K. A., Sandweiss, D. H. pp51-115. Elsevier Academic Press, London.
Barro Negro	S. Andes	-23	-65.6167	8320	150	AC-1154	wood	Fernandez, J., Markgraf, V., Panarello, H. O., Albero, M., Angiolini, F. E., Valencio, S., Arriaga, M. (1991). Late Pleistocene/early Holocene environments and climates, fauna, and human occupation in the Argentine Altiplano. Geoarchaeology, 6, 251-272.
La Cueva de Yavi	S. Andes	-22.1166	-65.4666	8320	260	CSIC 908	charcoal	Grosjean, M., Santoro, C., Thompson, L. G., Nunez, L., Standen, V. (2007). Climate and culture change in South Central Andes. In Climate change and cultural dynamics: a global perspective on Mid-Holocene transitions. Eds Anderson, D. G., Maasch, K. A., Sandweiss, D. H. pp51-115. Elsevier Academic Press, London.
Cerro Casa de Piedra 7	Pat	-47.8833	-72.0833	8300	115	LP 384	plant	Prates, L., Politis, G., Steele, J. (2013). Radiocarbon chronology of the early human occupation of Argentina. 301, 104-122.
Hornillos 2	S. Andes	-23.2297	-66.4561	8280	100	LP-757	charcoal	Hoguin, R., Cata, M. P., Sola, P., Yacobaccio, H. D. (2012). The spatial organization in Hornillos 2 rockshelter during the Middle Holocene (Jujuy Puna, Argentina). Quaternary International, 256, 45-53.
Agua de la Cueva	S. Andes	-32.616	-69.15	8270	90	LP 1662	charcoal	Prates, L., Politis, G., Steele, J. (2013). Radiocarbon chronology of the early human occupation of Argentina. 301, 104-122.
Los Morillos Gruta 2	S. Andes	-31.7599	-69.7281	8255	170	GAK-419	charcoal	Gambier, M. (1985). La cultura de los morrillos. San Juan: Instituto de Investigaciones Arqueologicas y Museo.
ARQ 18	S. Andes	-29.4035	-69.9289	8252	51	AA-81732	charcoal	Cortegoso, V., Duran V., Castro, S., Winocur, D. (2012). Disponibilidad de recursos liticos y explotacion humana de la divisoria andina. Valle del rio de Las Taguas, San Juan, Argentina. Chungara. Revista de Anthropologia Chilena, 44, 59-72.
La Colorada de la Fortuna	S. Andes	-31.8666	-70.0333	8160	160	GAK-4194	charcoal	García, C. (2009). Cazadores recolectores en el area lacustre de la vertiente occidental andina (39S): cronologia, contextos y procesos. In: Arqueologia de la Patagonia. Una mirada desde el ultimo confin. (Eds. Salemme, M., Santiago, F., Alvarez, M., Piana, E., Vasquez, M., Mansur, E.). Editorial Utopias, Ushuaia. pp 1011-1022.
Gruta de El Manzano	Pat	-36.15	-69.7666	8141	44	AA-73201	charcoal	Neme, G. A., Gil, A. F., Garvey, R., Llano, C. L., Zangrando, A. F., Franchetti, F., Francecso, C. G, Michieli, C. T. (2011). El registro arqueologico de la gruta de EL Manzano y sus implicancias para la arqueologia de Nordpatagonia. Magallania (Punta Arenas), 39, 243-265.
Cerro Casa de Piedra 7	Pat	-47.8833	-72.0833	8138	52	UGA 864	charcoal	Prates, L., Politis, G., Steele, J. (2013). Radiocarbon chronology of the early human occupation of Argentina. 301, 104-122.
El Guanaco 2	Pampas	-38.6833	-59.65	8123	82	AA-82710	bone	Flegenheimer, N., Bayon, C., Scabuzzo, C., Mazzia, N., Vecchi, R., Weitzel, C., Frontini, R., Colombo, M. (2010). Early Holocene human skeletal remains from the Argentinean Pampas. Current Research in the Pleistocene, 27, 10-12.
Cueva Salamanca 1	S. Andes	-26.0227	-65.2563	8100	50	Beta-260687	charcoal	Martinez, J. G., Mondini, M., Pintar, E. L., Reigadas, M. C. (2010). Cazadores-recolectores tempranos de la Puna Merdidional Argentina: avances en su estudio en Antofagasta de la Sierra (Pleistoceno final-Holoceno temprano/medio). In: Arqueologia Argentina en el bicentenario de la Revolucion de Mayo, XVII Congresion Nacional de Arqueologia Argentina. (Eds. Barcena, J. R., Chiavazza, H.). FFyL UNC…
La Gruta 1	Pat	-48.8261	-69.3961	8090	30	UGAMS-7540	charcoal	Mancini, M. V., Franco, N. V., Brook, G. A. (2013). Paleoenvironment and early human occupation of southernmost South America (South Patagonia, Argentina). Quaternary International, 299, 13-22.
ARQ 18	S. Andes	-29.4035	-69.9289	8070	140	LP 1977	charcoal	Cortegoso, V., Duran V., Castro, S., Winocur, D. (2012). Disponibilidad de recursos liticos y explotacion humana de la divisoria andina. Valle del rio de Las Taguas, San Juan, Argentina. Chungara. Revista de Anthropologia Chilena, 44, 59-72.
Cerro El Sombrero A1	Pampas	-37.817	-58.56	8060	140	AA-5221	charcoal	Flegenheimer, N., Zarate, M. (1997). Considerations on radiocarbon and calibrated dates from Cerro La China and Cerro El Sombrero, Argetina. Current Research in the Pleistocene, 14, 27-28.
Intihuasi	Pampas	-32.8469	-65.9833	8060	100	P-345	charcoal	Borrerro, L. (1996). The Pleistocene-Holocene transition in Southern South America. In: Humans at the end of the Ice Age. Eds Straus, L., Eriksen, B., Erlandson, J., Yesner, D. Plenun Press, New York, pp 52-75.
La Martita Cave 4	Pat	-48.55	-69.25	8050	50	CSIC 506	charcoal	Orquera, L. A. (1987). Advances in the archaeology of the Pampa and Patagonia. Advances in Word Archaeology. Comp Wendorf, F. Close, A. Volume 6. Academic Press, Princeton.
Gruta del Indio	S. Andes	-34.75	-68.3667	8045	55	GrN 5394	charcoal	Long, A., Martin, P., Lagiglia, H. (1998). Ground sloths and humans at Gruta del Indio-Argentina. Radiocarbon, 40, 693-700.
Cueva Maripe	Pat	-47.8513	-68.9341	8012	80	AA95126	bone	Miotti, L., Marchionni, L., Mosquera, B., Hermo, D. O., & Ceraso, A. (2014). Fechados radiocarbónicos y delimitación temporal de los conjuntos arqueológicos de Cueva Maripe, Santa Cruz (Argentina). Relaciones de la Sociedad Argentina de Antropología,
Cueva del Paisano Desconocido	Pat	-48.9651	-72.155	8000	40	UGAMS 4673	bone	Espinosa, S. L., Belardi, J. B., Barrientos, G., Carballo, M. (2013). Poblamiento e intensidad de uso del espacio en la cuenca del Lago San Martin (Patagonia Argentina): nuevos datos desde la margen norte. Comechingonia, 17, 105-121.
Cueva de la Ventana	Pat	-48.443	-68.8241	7970	40	Beta-135965	charcoal	Córdoba. La Gruta de Candonga (Córdoba, Argentina).”
Intihuasi	Pampas	-32.8469	-65.9833	7970	100	Y-228	charcoal	Prates, L., Politis, G., Steele, J. (2013). Radiocarbon chronology of the early human occupation of Argentina. 301, 104-122.
Gruta de El Manzano	Pat	-36.15	-69.7666	7940	45	AA 73203	charcoal	Prates, L., Politis, G., Steele, J. (2013). Radiocarbon chronology of the early human occupation of Argentina. 301, 104-122.
La Martita Cave 4	Pat	-48.55	-69.25	7940	260	I 11903	charcoal	Orquera, L. A. (1987). Advances in the archaeology of the Pampa and Patagonia. Advances in Word Archaeology. Comp Wendorf, F. Close, A. Volume 6. Academic Press, Princeton.
Loberia 1, Sitio 1	Pampas	-37.9835	-57.9308	7921	44	AA 77321	charcoal	Mazzanti, D. L., Colobig, M. M., Zucol, F. A., Martinez, G., Porto López, J. M., Brea, M., Passeggi, E., Soria, J. L., Quintana, C., Puente, V. (2010). Investigaciones arqueologicas en el sitio 1 de la localidad Loberia I. In: Mamul Mapu: pasado y presente desde la arqueologia pampeana. (Eds. Beron, M., Luna, L., Bonomo, M., Montalvo, C., Aranda, C., Aizpitarte, M. C.). Ayacucho, Editorial Libros…
Cerro Casa de Piedra 7	Pat	-47.8833	-72.0833	7920	130	UGA 7381	wood	Velazquez, N. J., Burry, L. S., Mancini, M. V., Fugassa, M. H. (2010). Coprolitos de camelidos del Holoceno comon indicadores paleoambientales. Magallania, 38, 213-229.
La Olla 1	Pampas	-38.9896	-61.3511	7920	90	NSRL 11047	plant	Blasi, A., Politis, G., Bayon, C. (2013). Palaeoenvironmental reconstruction of La Olla, a Holocene archaeological site in the Pampean coast (Argentina). Journal of Archaeological Science, 40, 1554-1567.
Los Morillos Gruta 2	S. Andes	-31.7599	-69.7281	7920	120	Gak 6905	charcoal	Gambier, M. (1985). La cultura de los morrillos. San Juan: Instituto de Investigaciones Arqueologicas y Museo.
Peñas de las Trampas 1.1	S. Andes	-26.0175	-67.35	7910	100	UGA-10192	charcoal	Martinez, J. G. (2005). Tecnologia de cazadores en la puna meridional argentina: el caso de Penas de la Cruz 1. Mundo de Antes, 4, 25-49.
Cueva Epullan Grande	Pat	-40.3891	-70.1944	7900	70	Beta-44412	charcoal	Prates, L., Politis, G., Steele, J. (2013). Radiocarbon chronology of the early human occupation of Argentina. 301, 104-122.
Loberia 1, Sitio 1	Pampas	-37.9835	-57.9308	7888	54	AA 81062	charcoal	Mazzanti, D. L., Colobig, M. M., Zucol, F. A., Martinez, G., Porto López, J. M., Brea, M., Passeggi, E., Soria, J. L., Quintana, C., Puente, V. (2010). Investigaciones arqueologicas en el sitio 1 de la localidad Loberia I. In: Mamul Mapu: pasado y presente desde la arqueologia pampeana. (Eds. Beron, M., Luna, L., Bonomo, M., Montalvo, C., Aranda, C., Aizpitarte, M. C.). Ayacucho, Editorial Libros…
Gruta del Indio	S. Andes	-34.75	-68.3667	7860	90	LP 845	charcoal	Borrero, L. (2009). The elusive evidence: the archaeological record of the South American extinct megafauna. In: American megafaunal extinctions at the end of the Pleistocene. (Ed. Haynes, G.). Springer Science, Dordrecht.
Cueva Traful 1	Pat	-40.7166	-71.1138	7850	70	LJ 5133	charcoal	Crivelli Montero, E., Curzio, D., Silveira, M. 1993. La estratigrafía de la Cueva Traful 1 (provincia del Neuquén). Praehistoria 1: 9-60.
Imiwaia 1	Pat	-54.9658	-66.7441	7840	55	AA-78551	charcoal	Orquera, L. A., Piana, E. L. (1999). Arqueologia de la Region del Canal Beagle (Tierra del Fuego, Republica Argentina). Sociedad Argentina Antropologia: Buenos Aires.
Gruta de El Manzano	Pat	-36.15	-69.7666	7835	44	AA 73202	charcoal	Prates, L., Politis, G., Steele, J. (2013). Radiocarbon chronology of the early human occupation of Argentina. 301, 104-122.
Peñas de las Trampas 1.1	S. Andes	-26.0175	-67.35	7790	90	LP-1782	grass	Prates, L., Politis, G., Steele, J. (2013). Radiocarbon chronology of the early human occupation of Argentina. 301, 104-122.
Hornillos 2	S. Andes	-23.2297	-66.4561	7760	160	UGA 8722	charcoal	Hoguin, R., Cata, M. P., Sola, P., Yacobaccio, H. D. (2012). The spatial organization in Hornillos 2 rockshelter during the Middle Holocene (Jujuy Puna, Argentina). Quaternary International, 256, 45-53.
Quebrada Seca 3	S. Andes	-26.0833	-67.4166	7760	80	Beta-77746	charcoal	Grosjean, M., Santoro, C., Thompson, L. G., Nunez, L., Standen, V. (2007). Climate and culture change in South Central Andes. In Climate change and cultural dynamics: a global perspective on Mid-Holocene transitions. Eds Anderson, D. G., Maasch, K. A., Sandweiss, D. H. pp51-115. Elsevier Academic Press, London.
Alero Cárdenas	Pat	-47.1648	-70.6298	7750	125	AC-497	charcoal	Prates, L., Politis, G., Steele, J. (2013). Radiocarbon chronology of the early human occupation of Argentina. 301, 104-122.
La Olla 1	Pampas	-38.9896	-61.3511	7750	60	NSRL 11045	plant	Blasi, A., Politis, G., Bayon, C. (2013). Palaeoenvironmental reconstruction of La Olla, a Holocene archaeological site in the Pampean coast (Argentina). Journal of Archaeological Science, 40, 1554-1567.
Cueva Maripe	Pat	-47.8513	-68.9341	7703	47	AA-65177	charcoal	Miotti, L., Carden, N., Magnin, L. (2007). Tendencia central, dispersion, y orientacion en el paisaje regional. Estudios de distribucion del arte rupestre en la Meseta Central de Santa Cruz. In: Arqueologia de Fuego-Patagonia. Levantando piedras, desenterrando hueses... y develnado arcanos. (Eds. Morello, F., Prieto, A., San Roman, M.). Ediciones CEQUA. Punta Arenas, Chile.
Amalia Site 2	Pampas	-38.1579	-57.9431	7700	65	AA-35498	charcoal	Mazzanti, D. L. (2002). Secuencia arqueologica del sitio 2 de la localidad arqueologica Amalia (Provincia de Buenos Aires). In: Del mar or los salitrales. Diez mil anos de historia pampeana en el umbral del tercer milenio. (Eds. Mzzanti, D. L., Beron, M. A., Oliva, F. W.). Mar del Plata, LARBO/SAA, pp 327-329.
Arroyo Malo -3	S. Andes	-34.85	-69.8847	7670	105	LP-783	charcoal	Neme, G., Gil, A. (2009). Human occupation and increasing Mid-Holocene aridity. Southern Andean perspectives. Current Anthropology, 50, 149-163.
Las Buitreras	Pat	-51.1167	-70.2667	7670	70	CSIC-372	charcoal	Sanguinetti, A. C. (1977). Excavaciones prehistoricas en la Cueva de Las Buitreras. Relaciones, 10, 271-292.
Piedra Museo AEP-1	Pat	-47.895	-67.8678	7670	110	LP-450	bone	Prates, L., Politis, G., Steele, J. (2013). Radiocarbon chronology of the early human occupation of Argentina. 301, 104-122.
Cueva de la Ventana	Pat	-48.443	-68.8241	7665	75	AA-35237	charcoal	Prates, L., Politis, G., Steele, J. (2013). Radiocarbon chronology of the early human occupation of Argentina. 301, 104-122.
Arroyo Malo -3	S. Andes	-34.85	-69.8847	7660	50	NSRL-11722	charcoal	Neme, G., Gil, A. (2009). Human occupation and increasing Mid-Holocene aridity. Southern Andean perspectives. Current Anthropology, 50, 149-163.
La Olla 1	Pampas	-38.9896	-61.3511	7635	75	Ua 16106	plant	Blasi, A., Politis, G., Bayon, C. (2013). Palaeoenvironmental reconstruction of La Olla, a Holocene archaeological site in the Pampean coast (Argentina). Journal of Archaeological Science, 40, 1554-1567.
Cueva Salamanca 1	S. Andes	-26.0227	-65.2563	7620	60	Beta-178225	charcoal	Pinar, E. (2004). Cueva Salamanca 1: Ocupaciones altitermales en la Puna Sur (Catamarca). Relaciones de la Sociedad ARgentina de Antropologia, 29, 357-366.
La Olla 1	Pampas	-38.9896	-61.3511	7580	60	NSRL 11044	plant	Blasi, A., Politis, G., Bayon, C. (2013). Palaeoenvironmental reconstruction of La Olla, a Holocene archaeological site in the Pampean coast (Argentina). Journal of Archaeological Science, 40, 1554-1567.
Casa de Piedra 1	Pampas	-47.8833	-72.0833	7560	230	I 12159	charcoal	Orquera, L. A. (1987). Advances in the archaeology of the Pampa and Patagonia. Advances in Word Archaeology. Comp Wendorf, F. Close, A. Volume 6. Academic Press, Princeton.
La Gruta 2	Pat	-48.8245	-69.3946	7560	30	UGAMS-9113	collagen	Franco, N. V., Abrustolo, P., Acevedo, A., Cirigliano, N., Vommaro, M. (2013). Prospecciones en el sur del Macizo del Deseado (provincia de Santa Cruz). Los casos de La Gruta y Viuda Quenzana. In: Tendencias teorico-metodologicas y casos de estudio en la arqueologia de la Patagonia, Museo de Histoira Natural de San Rafael. (Eds. Zangrando, A. F., Barberena, R., Gil, A., Neme, G., Giardina, M., Lu…
Cueva Epullan Grande	Pat	-40.3891	-70.1944	7550	70	Beta-47401	charcoal	Prates, L., Politis, G., Steele, J. (2013). Radiocarbon chronology of the early human occupation of Argentina. 301, 104-122.
Cueva Salamanca 1	S. Andes	-26.0227	-65.2563	7550	60	Beta-178224	charcoal	Pinar, E. (2004). Cueva Salamanca 1: Ocupaciones altitermales en la Puna Sur (Catamarca). Relaciones de la Sociedad ARgentina de Antropologia, 29, 357-366.
Alero el Verano	Pat	-48.7116	-69.1919	7500	250	AC-0887	charcoal	Prates, L., Politis, G., Steele, J. (2013). Radiocarbon chronology of the early human occupation of Argentina. 301, 104-122.
Cueva Salamanca 1	S. Andes	-26.0227	-65.2563	7500	60	Beta-178223	charcoal	Pinar, E. (2004). Cueva Salamanca 1: Ocupaciones altitermales en la Puna Sur (Catamarca). Relaciones de la Sociedad ARgentina de Antropologia, 29, 357-366.
Cueva El Peñoncito	S. Andes	-29.7219	-68.5983	7470	60	CSIC-464	charcoal	Berberian, E., Calandra, A. (1984). Investigaciones arqueologicas en la cueva del Penoncito, San Juan, Republica Argentina. Revista del Museo de La Plata, NUeva Serie VIII, Seccion Antropologia, La Plata, Argentina.
Piedra Museo AEP-1	Pat	-47.895	-67.8678	7470	90	LP-850	bone	Prates, L., Politis, G., Steele, J. (2013). Radiocarbon chronology of the early human occupation of Argentina. 301, 104-122.
La Moderna	Pampas	-37.1344	-60.0763	7460	80	TO-2610	bone	Prates, L., Politis, G., Steele, J. (2013). Radiocarbon chronology of the early human occupation of Argentina. 301, 104-122.
Agua de la Cueva	S. Andes	-32.616	-69.15	7450	140	Beta-90740	charcoal	Prates, L., Politis, G., Steele, J. (2013). Radiocarbon chronology of the early human occupation of Argentina. 301, 104-122.
Gruta del Indio	S. Andes	-34.75	-68.3667	7430	90	LP 873	charcoal	Borrero, L. (2009). The elusive evidence: the archaeological record of the South American extinct megafauna. In: American megafaunal extinctions at the end of the Pleistocene. (Ed. Haynes, G.). Springer Science, Dordrecht.
Hornillos 2	S. Andes	-23.2297	-66.4561	7430	80	UGA 7830	charcoal	Hoguin, R., Cata, M. P., Sola, P., Yacobaccio, H. D. (2012). The spatial organization in Hornillos 2 rockshelter during the Middle Holocene (Jujuy Puna, Argentina). Quaternary International, 256, 45-53.
Agua de la Cueva	S. Andes	-32.616	-69.15	7420	90	LP - 1654	charcoal	Neme, G., Gil, A. (2009). Human occupation and increasing Mid-Holocene aridity. Southern Andean perspectives. Current Anthropology, 50, 149-163.
Arroyo Verde 1	Pat	-41.9008	-65.0647	7420	90	LP-1551	Mollusk shell	Prates, L., Politis, G., Steele, J. (2013). Radiocarbon chronology of the early human occupation of Argentina. 301, 104-122.
Quebrada de los Corrales - Taller Puesto Viejo 1 (TPV1)	S. Andes	-26.8444	-65.2504	7420	25	UGAMS-9096	bone	Martínez, J. G., E.P. Mauri, C. Mercuri, M. Caria, N. Oliszewski. 2013. Early human occupations in west-central of Tucumán (Argentina)...Is there life beyond the Formative?. En Human populations and environments in Andean NW Argentina during the middle Holocene. M. Mondini J. Martínez (Eds). Quaternary International, in press.
Cueva Salamanca 1	S. Andes	-26.0227	-65.2563	7410	100	LP 615	charcoal	Prates, L., Politis, G., Steele, J. (2013). Radiocarbon chronology of the early human occupation of Argentina. 301, 104-122.
La Olla 2	Pampas	-38.9896	-61.3511	7400	95	AA-19292	Bone	Blasi, A., Politis, G., Bayon, C. (2013). Palaeoenvironmental reconstruction of La Olla, a Holocene archaeological site in the Pampean coast (Argentina). Journal of Archaeological Science, 40, 1554-1567.
Quebrada Seca 3	S. Andes	-26.0833	-67.4166	7350	80	Beta-59928	charcoal	Grosjean, M., Santoro, C., Thompson, L. G., Nunez, L., Standen, V. (2007). Climate and culture change in South Central Andes. In Climate change and cultural dynamics: a global perspective on Mid-Holocene transitions. Eds Anderson, D. G., Maasch, K. A., Sandweiss, D. H. pp51-115. Elsevier Academic Press, London.
Gruta de El Manzano	Pat	-36.15	-69.7666	7330	150	GaK 7529	charcoal	Prates, L., Politis, G., Steele, J. (2013). Radiocarbon chronology of the early human occupation of Argentina. 301, 104-122.
La Olla 1	Pampas	-38.9896	-61.3511	7315	55	AA-7972	Bone	Blasi, A., Politis, G., Bayon, C. (2013). Palaeoenvironmental reconstruction of La Olla, a Holocene archaeological site in the Pampean coast (Argentina). Journal of Archaeological Science, 40, 1554-1567.
Cueva Traful 1	Pat	-26.0833	-67.4166	7308	285	LP-8113	charcoal	Crivelli Montero, E., Curzio, D., Silveira, M. 1993. La estratigrafía de la Cueva Traful 1 (provincia del Neuquén). Praehistoria 1: 9-60.
Alero Cárdenas	Pat	-47.1648	-70.6298	7300	200	AC 499	charcoal	Orquera, L. A. (1987). Advances in the archaeology of the Pampa and Patagonia. Advances in Word Archaeology. Comp Wendorf, F. Close, A. Volume 6. Academic Press, Princeton.
ARQ 18	S. Andes	-29.4035	-69.9289	7300	90	LP 1857	charcoal	Cortegoso, V., Duran V., Castro, S., Winocur, D. (2012). Disponibilidad de recursos liticos y explotacion humana de la divisoria andina. Valle del rio de Las Taguas, San Juan, Argentina. Chungara. Revista de Anthropologia Chilena, 44, 59-72.
Cueva de las Manos	Pat	-47.15	-70.75	7280	60	NOVA 117	charcoal	Gradin, C., Aschero, C. & Aguerre, A. (1976) Investigaciones arqueológicas en la Cueva de las Manos, Estancia Alto Río Pinturas (Santa Cruz). Relaciones de la Sociedad Argentina de Antropología X, 201-250.
La Tigra	Pampas	-38.2347	-58.1059	7270	60	CAMS-16173	bone	Martinez, G., Prates, L., Flensborg, G., Stoessel, L., Alcaraz, A. P., Bayala, P. (2015). Radiocarbon trends in the Pampean region (Argentina). Biases and demographic patterns during the final Late Pleistocene and Holocene. Quaternary International, 356, 89-110.
Peñas de las Trampas 1.1	S. Andes	-26.0175	-67.35	7270	40	UGA-9072	charcoal	Prates, L., Politis, G., Steele, J. (2013). Radiocarbon chronology of the early human occupation of Argentina. 301, 104-122.
Quebrada Seca 3	S. Andes	-26.0833	-67.4166	7270	40	UGA 9072	plant	Aschero, C. A., Martinez, J. (2001). Tecnicas de caza en Antofagasta de la Sierra, Puna Meridional Argentina. Relaciones de la Sociedad Argentina de Antropologia, Tomo XXVI, 215-241.
Los Toldos	Pat	-47.3666	-68.9666	7260	350	FRA-96	charcoal	Orquera, L. A. (1987). Advances in the archaeology of the Pampa and Patagonia. Advances in Word Archaeology. Comp Wendorf, F. Close, A. Volume 6. Academic Press, Princeton.
Quebrada Seca 3	S. Andes	-26.0833	-67.4166	7220	100	SMU 2364	charcoal	Grosjean, M., Santoro, C., Thompson, L. G., Nunez, L., Standen, V. (2007). Climate and culture change in South Central Andes. In Climate change and cultural dynamics: a global perspective on Mid-Holocene transitions. Eds Anderson, D. G., Maasch, K. A., Sandweiss, D. H. pp51-115. Elsevier Academic Press, London.
Gruta de El Manzano	Pat	-36.15	-69.7666	7190	130	GaK 7531	charcoal	Prates, L., Politis, G., Steele, J. (2013). Radiocarbon chronology of the early human occupation of Argentina. 301, 104-122.
La Olla 4	Pampas	-38.9896	-61.3523	7176	91	AA-80665	Otaridae bone	Fontana, S. 2007. Radiocarbon chronologies of Holocene lacustrine sediments from the Southern Coast of Buenos Aires Province, Argentina. Radiocarbon 49: 103-116.
Arroyo El Gaucho 1	Pampas	-31.6833	-63.2491	7160	90	LP 1722	charcoal	Medina, M., Rivero, D. (2007). Zooarqueologia, Lama guanicoe y dinamica evolutiva del Chaco Serrano. Mundo de Antes, 5, 211-234.
Cueva Maripe	Pat	-47.8513	-68.9341	7153	50	AA99069	charcoal	Miotti, L., Marchionni, L., Mosquera, B., Hermo, D. O., & Ceraso, A. (2014). Fechados radiocarbónicos y delimitación temporal de los conjuntos arqueológicos de Cueva Maripe, Santa Cruz (Argentina). Relaciones de la Sociedad Argentina de Antropología,
Quebrada Seca 3	S. Andes	-26.0833	-67.4166	7130	110	LP 269	charcoal	Grosjean, M., Santoro, C., Thompson, L. G., Nunez, L., Standen, V. (2007). Climate and culture change in South Central Andes. In Climate change and cultural dynamics: a global perspective on Mid-Holocene transitions. Eds Anderson, D. G., Maasch, K. A., Sandweiss, D. H. pp51-115. Elsevier Academic Press, London.
Monte Hermoso 1	Pampas	-38.9894	-61.3507	7125	75	AA-7974	plant	Politis, G. G., Scabuzzo, C., Tykot, R. (2009). An approach to prehispanic diets in the pampas during early/middle Holocene. International Journal of Osteoarchaeology, 19, 208-266.
Gruta de El Manzano	Pat	-36.15	-69.7666	7110	180	GaK 7530	charcoal	Prates, L., Politis, G., Steele, J. (2013). Radiocarbon chronology of the early human occupation of Argentina. 301, 104-122.
El Alto 3	Pampas	-31.3988	-64.7388	7108	74	AA-68145	charcoal	Prates, L., Politis, G., Steele, J. (2013). Radiocarbon chronology of the early human occupation of Argentina. 301, 104-122.
Cueva El Peñoncito	S. Andes	-29.7666	-68.9	7080	60	CSIC 463	charcoal	Berberian, E., Calandra, A. (1984). Investigaciones arqueologicas en la cueva del Penoncito, San Juan, Republica Argentina. Revista del Museo de La Plata, NUeva Serie VIII, Seccion Antropologia, La Plata, Argentina.
Gruta de El Manzano	Pat	-36.15	-69.7666	7070	170	GaK 7532	charcoal	Prates, L., Politis, G., Steele, J. (2013). Radiocarbon chronology of the early human occupation of Argentina. 301, 104-122.
Cerro Casa de Piedra 7	Pat	-47.8833	-72.0833	7060	105	LP-397	charcoal	Prates, L., Politis, G., Steele, J. (2013). Radiocarbon chronology of the early human occupation of Argentina. 301, 104-122.
Cueva Epullan Grande	Pat	-40.3891	-70.1944	7060	120	Beta-41622	charcoal	Prates, L., Politis, G., Steele, J. (2013). Radiocarbon chronology of the early human occupation of Argentina. 301, 104-122.
La Olla 1	Pampas	-38.9896	-61.3511	7040	55	NSRL 11046	plant	Blasi, A., Politis, G., Bayon, C. (2013). Palaeoenvironmental reconstruction of La Olla, a Holocene archaeological site in the Pampean coast (Argentina). Journal of Archaeological Science, 40, 1554-1567.
Monte Hermoso 1	Pampas	-38.9894	-61.3507	7030	100	LP-271	bone	Politis, G. G., Scabuzzo, C., Tykot, R. (2009). An approach to prehispanic diets in the pampas during early/middle Holocene. International Journal of Osteoarchaeology, 19, 208-266.
Laguna El Doce	Pampas	-33.9083	-62.1619	7026	58	AA-89914	bone	Avila, J. D. (2011). Resultados de los fechados radiocarbonicos del sitio LED, Departmento General López, Provincia de Santa Fe. Relaciones de la Sociedad Argentina de Antropologia, 36, 337-343.
Cueva Haichol	Pat	-38.5833	-70.6666	7020	120	AC 11	charcoal	Orquera, L. A. (1987). Advances in the archaeology of the Pampa and Patagonia. Advances in Word Archaeology. Comp Wendorf, F. Close, A. Volume 6. Academic Press, Princeton.
Arroyo Chocori	Pampas	-38.2155	-58.2168	7010	60	CAMS-16593	bone	Martinez, G., Prates, L., Flensborg, G., Stoessel, L., Alcaraz, A. P., Bayala, P. (2015). Radiocarbon trends in the Pampean region (Argentina). Biases and demographic patterns during the final Late Pleistocene and Holocene. Quaternary International, 356, 89-110.
La Moderna	Pampas	-37.1344	-60.0763	7010	100	TO-1507-1	bone	Prates, L., Politis, G., Steele, J. (2013). Radiocarbon chronology of the early human occupation of Argentina. 301, 104-122.
Cueva Bautista, AL03	S. Andes	-21.3601	-67.6345	10917	69	AA84158	charcoal	Albarracin-Jordan, J. (2007). La formacion del estado Prehispanico en los Andes: Origen y desarrollo de la sociedad segmentaria indigena. Fundacion Bartolome de las Casas, La Paz.
SM1	Trop. Lowlands	-14.7882	-64.6448	9420	50	Poz-36135	charcoal	Lombardo, U., Szabo, K., Capriles, J. M., May, J-H., Amelung, W., Hutterer, R., Lehndorff, E., Plotzki, A., Veit, H. (2013). Early and MIddle Holocene hunter-gatherer occupations in Western Amazonia: the hidden shell middens. PLOS One, DOI: 10.1371/journal.pone.0072746
SM1	Trop. Lowlands	-14.7882	-64.6448	9270	60	Poz-34301	soil	Lombardo, U., Szabo, K., Capriles, J. M., May, J-H., Amelung, W., Hutterer, R., Lehndorff, E., Plotzki, A., Veit, H. (2013). Early and MIddle Holocene hunter-gatherer occupations in Western Amazonia: the hidden shell middens. PLOS One, DOI: 10.1371/journal.pone.0072746
KCH20	S. Andes	-17.9883	-67.1841	8273	82	AA91568	collagen	Capriles, J., Albarracín-Jordan, J., Bird, D., Goldstein, S., Jarpa, G. , Calla Maldonado, S. & Santoro, C. 2018. Movility, subsistence, and technological strategies of early Holocene hunter gatherers in the Bolivian Altiplano. Quaternary International 473, 190-205.
KCH20	S. Andes	-17.9883	-67.1841	8105	92	AA91569	collagen	Capriles, J., Albarracín-Jordan, J., Bird, D., Goldstein, S., Jarpa, G. , Calla Maldonado, S. & Santoro, C. 2018. Movility, subsistence, and technological strategies of early Holocene hunter gatherers in the Bolivian Altiplano. Quaternary International 473, 190-205.
SM3	Trop. Lowlands	-14.7271	-64.6764	7790	80	Poz-38866	charcoal	Lombardo, U., Szabo, K., Capriles, J. M., May, J-H., Amelung, W., Hutterer, R., Lehndorff, E., Plotzki, A., Veit, H. (2013). Early and MIddle Holocene hunter-gatherer occupations in Western Amazonia: the hidden shell middens. PLOS One, DOI: 10.1371/journal.pone.0072746
San Lucas, SL79	S. Andes	-20.0654	-65.0967	7041	60	OZK824	charcoal	Casanovas, C. R., Maldonado, S. C. (2011). Cazadores recolectores del periodo Arcaico en los valles y serranias de la region de San Lucas, Chuquisaca, Bolivia. Chungara (Arica), 43, 433-454.
Abrigo Jibóia	C/E Bra	unknown	unknown	7260	50	Beta-249103	charcoal	Bueno personal comunication
Abrigo Jibóia	C/E Bra	unknown	unknown	7220	50	Beta-249104	charcoal	Bueno personal comunication
Abrigo Pilao	C/E Bra	-11.2616	-42.0184	9650	90	Beta-10015	charcoal	Lima-Ribeiro, M. S., Diniz-Filho, J. A. F. (2013). American megafaunal extinctions and human arrival: improved evaluation using a meta-analytic approach. Quaternary International, 299, 38-52.
Abrigo Pilao	C/E Bra	-11.2616	-42.0184	9610	90	Beta-10015	charcoal	Bueno, L., Dias, A. S., Steele, J. (2013). The Late Pleistocene/Early Holocene archaeological record in Brazil: a geo-referenced database. Quaternary International, 301, 74-93.
Abrigo Pilao	C/E Bra	-11.2616	-42.0184	9450	90	Beta-10605	charcoal	Bueno, L., Dias, A. S., Steele, J. (2013). The Late Pleistocene/Early Holocene archaeological record in Brazil: a geo-referenced database. Quaternary International, 301, 74-93.
Abrigo Pilao	C/E Bra	-11.2616	-42.0184	9390	90	Beta-10017	charcoal	Bueno, L., Dias, A. S., Steele, J. (2013). The Late Pleistocene/Early Holocene archaeological record in Brazil: a geo-referenced database. Quaternary International, 301, 74-93.
Abrigo Pilao	C/E Bra	-11.2616	-42.0184	8860	115	SI-5565	charcoal	Bueno, L., Dias, A. S., Steele, J. (2013). The Late Pleistocene/Early Holocene archaeological record in Brazil: a geo-referenced database. Quaternary International, 301, 74-93.
ACH-LP1	C/E Bra	-30.5014	-56.2819	8370	60	Beta-236422	charcoal	Bueno, L., Dias, A. S., Steele, J. (2013). The Late Pleistocene/Early Holocene archaeological record in Brazil: a geo-referenced database. Quaternary International, 301, 74-93.
ACH-LP1	C/E Bra	-30.5014	-56.2819	8270	70	Beta-236423	charcoal	Bueno, L., Dias, A. S., Steele, J. (2013). The Late Pleistocene/Early Holocene archaeological record in Brazil: a geo-referenced database. Quaternary International, 301, 74-93.
Baixao do Perna I	C/E Bra	-8.854	-42.6078	9540	170	Gif-5414	charcoal	Borrerro, L. (1996). The Pleistocene-Holocene transition in Southern South America. In: Humans at the end of the Ice Age. Eds Straus, L., Eriksen, B., Erlandson, J., Yesner, D. Plenun Press, New York, pp 52-75.
Baixao do Perna I	C/E Bra	-8.854	-42.6078	9250	160	MC-1056	charcoal	Schmitz, P.I., 1987. Prehistoric hunteregatherers of Brazil. Journal of World Prehistory 1, 53-125
Baixao do Perna I	C/E Bra	-8.854	-42.6078	7350	180	Beta-20700	charcoal	Etchevarne, C. (2000). A ocupacao humana do Nordeste brasileiro antes da colonizacao portugesa. Revista USP, 44, 112-141.
Baixao do Perna I	C/E Bra	-8.854	-42.6078	7010	170	Gif-7741	charcoal	Etchevarne, C. (2000). A ocupacao humana do Nordeste brasileiro antes da colonizacao portugesa. Revista USP, 44, 112-141.
Boa Vista I	C/E Bra	-8.62	-43.363	10530	110	Beta-32971	charcoal	Bueno, L., Dias, A. S., Steele, J. (2013). The Late Pleistocene/Early Holocene archaeological record in Brazil: a geo-referenced database. Quaternary International, 301, 74-93.
Boa Vista I	C/E Bra	-8.62	-43.363	9730	140	Gif-4629	charcoal	Bueno, L., Dias, A. S., Steele, J. (2013). The Late Pleistocene/Early Holocene archaeological record in Brazil: a geo-referenced database. Quaternary International, 301, 74-93.
Boa Vista I	C/E Bra	-8.62	-43.363	9650	100	Beta-32972	charcoal	Bueno, L., Dias, A. S., Steele, J. (2013). The Late Pleistocene/Early Holocene archaeological record in Brazil: a geo-referenced database. Quaternary International, 301, 74-93.
Boa Vista I	C/E Bra	-8.62	-43.363	9160	170	Gif-5864	charcoal	Bueno, L., Dias, A. S., Steele, J. (2013). The Late Pleistocene/Early Holocene archaeological record in Brazil: a geo-referenced database. Quaternary International, 301, 74-93.
Boa Vista II	C/E Bra	-8.644	-42.3808	9850	120	MC-2513	charcoal	Bueno, L., Dias, A. S., Steele, J. (2013). The Late Pleistocene/Early Holocene archaeological record in Brazil: a geo-referenced database. Quaternary International, 301, 74-93.
Boa Vista II	C/E Bra	-8.644	-42.3808	9700	120	MC-2481	charcoal	Bueno, L., Dias, A. S., Steele, J. (2013). The Late Pleistocene/Early Holocene archaeological record in Brazil: a geo-referenced database. Quaternary International, 301, 74-93.
Boqueirao da Pedra Furada	C/E Bra	-8.85	-42.5556	10454	114	FZ-430	charcoal	Bueno, L., Dias, A. S., Steele, J. (2013). The Late Pleistocene/Early Holocene archaeological record in Brazil: a geo-referenced database. Quaternary International, 301, 74-93.
Boqueirao da Pedra Furada	C/E Bra	-8.85	-42.5556	10400	180	Gif-5862	charcoal	Bueno, L., Dias, A. S., Steele, J. (2013). The Late Pleistocene/Early Holocene archaeological record in Brazil: a geo-referenced database. Quaternary International, 301, 74-93.
Boqueirao da Pedra Furada	C/E Bra	-8.85	-42.5556	10050	80	Gif-8352	charcoal	Bueno, L., Dias, A. S., Steele, J. (2013). The Late Pleistocene/Early Holocene archaeological record in Brazil: a geo-referenced database. Quaternary International, 301, 74-93.
Boqueirao da Pedra Furada	C/E Bra	-8.85	-42.5556	10040	80	Gif-8389	charcoal	Bueno, L., Dias, A. S., Steele, J. (2013). The Late Pleistocene/Early Holocene archaeological record in Brazil: a geo-referenced database. Quaternary International, 301, 74-93.
Boqueirao da Pedra Furada	C/E Bra	-8.85	-42.5556	9800	60	Gif-8351	charcoal	Bueno, L., Dias, A. S., Steele, J. (2013). The Late Pleistocene/Early Holocene archaeological record in Brazil: a geo-referenced database. Quaternary International, 301, 74-93.
Boqueirao da Pedra Furada	C/E Bra	-8.85	-42.5556	9506	135	FZ-436	charcoal	Bueno, L., Dias, A. S., Steele, J. (2013). The Late Pleistocene/Early Holocene archaeological record in Brazil: a geo-referenced database. Quaternary International, 301, 74-93.
Boqueirao da Pedra Furada	C/E Bra	-8.85	-42.5556	8600	60	Gif-8350	charcoal	Bueno, L., Dias, A. S., Steele, J. (2013). The Late Pleistocene/Early Holocene archaeological record in Brazil: a geo-referenced database. Quaternary International, 301, 74-93.
Boqueirao da Pedra Furada	C/E Bra	-8.85	-42.5556	8450	80	Gif-6162	charcoal	Bueno, L., Dias, A. S., Steele, J. (2013). The Late Pleistocene/Early Holocene archaeological record in Brazil: a geo-referenced database. Quaternary International, 301, 74-93.
Boqueirao da Pedra Furada	C/E Bra	-8.85	-42.5556	8170	90	Beta-15435	charcoal	Bueno, L., Dias, A. S., Steele, J. (2013). The Late Pleistocene/Early Holocene archaeological record in Brazil: a geo-referenced database. Quaternary International, 301, 74-93.
Boqueirao da Pedra Furada	C/E Bra	-8.85	-42.5556	8170	80	Gif-6436	charcoal	Bueno, L., Dias, A. S., Steele, J. (2013). The Late Pleistocene/Early Holocene archaeological record in Brazil: a geo-referenced database. Quaternary International, 301, 74-93.
Boqueirao da Pedra Furada	C/E Bra	-8.85	-42.5556	8080	120	Gif-6157	charcoal	Bueno, L., Dias, A. S., Steele, J. (2013). The Late Pleistocene/Early Holocene archaeological record in Brazil: a geo-referenced database. Quaternary International, 301, 74-93.
Boqueirao da Pedra Furada	C/E Bra	-8.85	-42.5556	8050	170	Gif-4635	charcoal	Borrerro, L. (1996). The Pleistocene-Holocene transition in Southern South America. In: Humans at the end of the Ice Age. Eds Straus, L., Eriksen, B., Erlandson, J., Yesner, D. Plenun Press, New York, pp 52-75.
Boqueirao da Pedra Furada	C/E Bra	-8.85	-42.5556	7750	80	Gif-6161	charcoal	Etchevarne, C. (2000). A ocupacao humana do Nordeste brasileiro antes da colonizacao portugesa. Revista USP, 44, 112-141.
Boqueirao da Pedra Furada	C/E Bra	-8.85	-42.5556	7640	160	Gif-4928	charcoal	Etchevarne, C. (2000). A ocupacao humana do Nordeste brasileiro antes da colonizacao portugesa. Revista USP, 44, 112-141.
Boqueirao da Pedra Furada	C/E Bra	-8.85	-42.5556	7230	80	Gif-7242	charcoal	Etchevarne, C. (2000). A ocupacao humana do Nordeste brasileiro antes da colonizacao portugesa. Revista USP, 44, 112-141.
Boqueirao da Pedra Furada	C/E Bra	-8.85	-42.5556	7220	80	Gif-8390	charcoal	Etchevarne, C. (2000). A ocupacao humana do Nordeste brasileiro antes da colonizacao portugesa. Revista USP, 44, 112-141.
Breu Branco 1	Trop. Lowlands	-3.755	-49.6219	9570	70	Beta-215041	charcoal	Bueno, L., Dias, A. S., Steele, J. (2013). The Late Pleistocene/Early Holocene archaeological record in Brazil: a geo-referenced database. Quaternary International, 301, 74-93.
Breu Branco 1	C/E Bra	-3.755	-49.6219	7940	90	Beta-215040	charcoal	Caldarelli, S., Costa, F., Kern, D. Assentamentos a céu aberto de caçadores-coletores datados da transição Pleistocene Final/Holoceno Inicial no sudeste do Pará. Revista de Arqueologia, v.18:95-108
Breu Branco 2	C/E Bra	-3.7611	-49.565	9510	60	Beta-215042	charcoal	Bueno, L., Dias, A. S., Steele, J. (2013). The Late Pleistocene/Early Holocene archaeological record in Brazil: a geo-referenced database. Quaternary International, 301, 74-93.
Caieras, Minas Gerais, Lagoa Santa	C/E Bra	-19.5333	-44.0667	9500	200	Gif-2737	charcoal	Laming-Emperaire, A. (1968). Missions archeologiques francaises au Chili Austral et au Bresil Meridional: datations de quelques sites par le radiocarbone. Journal de la Societe des Americanistes, 57, 77-99.
Caldeirao do Rodrigues	C/E Bra	-8.825	-42.5744	9480	170	Gif-5650	charcoal	Borrerro, L. (1996). The Pleistocene-Holocene transition in Southern South America. In: Humans at the end of the Ice Age. Eds Straus, L., Eriksen, B., Erlandson, J., Yesner, D. Plenun Press, New York, pp 52-75.
Caldeirao do Rodrigues	C/E Bra	-8.825	-42.5744	7610	80	Gif-6438	charcoal	Etchevarne, C. (2000). A ocupacao humana do Nordeste brasileiro antes da colonizacao portugesa. Revista USP, 44, 112-141.
Capelinha	C/E Bra	-24.8468	-48.2397	8795	100	A-11239	charcoal	Bueno, L., Dias, A. S., Steele, J. (2013). The Late Pleistocene/Early Holocene archaeological record in Brazil: a geo-referenced database. Quaternary International, 301, 74-93.
Capivara 5	C/E Bra	-10.136	-48.437	10050	80	Beta-179196	charcoal	Bueno, L., Dias, A. S., Steele, J. (2013). The Late Pleistocene/Early Holocene archaeological record in Brazil: a geo-referenced database. Quaternary International, 301, 74-93.
Capivara 5	C/E Bra	-10.136	-48.437	9850	70	Beta-160595	charcoal	Bueno, L., Dias, A. S., Steele, J. (2013). The Late Pleistocene/Early Holocene archaeological record in Brazil: a geo-referenced database. Quaternary International, 301, 74-93.
Capivara 5	C/E Bra	-10.136	-48.437	9410	60	Beta-179197	charcoal	Bueno, L., Dias, A. S., Steele, J. (2013). The Late Pleistocene/Early Holocene archaeological record in Brazil: a geo-referenced database. Quaternary International, 301, 74-93.
Capivara 5	C/E Bra	-10.136	-48.437	8980	70	Beta-160594	charcoal	Bueno, L., Dias, A. S., Steele, J. (2013). The Late Pleistocene/Early Holocene archaeological record in Brazil: a geo-referenced database. Quaternary International, 301, 74-93.
Caverna da Pedra Pintada	Trop. Lowlands	-2.045	-54.1445	11145	135	GX-17413	plant	Roosevelt, A. C., Lima da Costa, M., Lopes Machado, C., Michab, M., Mercier, N., Valladas, H., Feathers, J., Barnett, W., Imazio da Silveira, M., Henderson, A., Silva, J., Chernoff, B., Reese, D. S., Holman, J. A., Toth, N., Schick, K. (1996). Paleoindian cave dwellers in the Amazon: the peopling of the Americas. Science, 272, 373-384.
Caverna da Pedra Pintada	Trop. Lowlands	-2.045	-54.1445	11110	310	GX-17406	plant	Roosevelt, A. C., Lima da Costa, M., Lopes Machado, C., Michab, M., Mercier, N., Valladas, H., Feathers, J., Barnett, W., Imazio da Silveira, M., Henderson, A., Silva, J., Chernoff, B., Reese, D. S., Holman, J. A., Toth, N., Schick, K. (1996). Paleoindian cave dwellers in the Amazon: the peopling of the Americas. Science, 272, 373-384.
Caverna da Pedra Pintada	Trop. Lowlands	-2.045	-54.1445	10905	295	GX-17407	plant	Roosevelt, A. C., Lima da Costa, M., Lopes Machado, C., Michab, M., Mercier, N., Valladas, H., Feathers, J., Barnett, W., Imazio da Silveira, M., Henderson, A., Silva, J., Chernoff, B., Reese, D. S., Holman, J. A., Toth, N., Schick, K. (1996). Paleoindian cave dwellers in the Amazon: the peopling of the Americas. Science, 272, 373-384.
Caverna da Pedra Pintada	Trop. Lowlands	-2.045	-54.1445	10875	295	GX-17414	plant	Roosevelt, A. C., Lima da Costa, M., Lopes Machado, C., Michab, M., Mercier, N., Valladas, H., Feathers, J., Barnett, W., Imazio da Silveira, M., Henderson, A., Silva, J., Chernoff, B., Reese, D. S., Holman, J. A., Toth, N., Schick, K. (1996). Paleoindian cave dwellers in the Amazon: the peopling of the Americas. Science, 272, 373-384.
Caverna da Pedra Pintada	Trop. Lowlands	-2.045	-54.1445	10683	80	NZA-9898	seed	Roosevelt, A. C., Lima da Costa, M., Lopes Machado, C., Michab, M., Mercier, N., Valladas, H., Feathers, J., Barnett, W., Imazio da Silveira, M., Henderson, A., Silva, J., Chernoff, B., Reese, D. S., Holman, J. A., Toth, N., Schick, K. (1996). Paleoindian cave dwellers in the Amazon: the peopling of the Americas. Science, 272, 373-384.
Caverna da Pedra Pintada	Trop. Lowlands	-2.045	-54.1445	10655	285	GX-17420	plant	Roosevelt, A. C., Lima da Costa, M., Lopes Machado, C., Michab, M., Mercier, N., Valladas, H., Feathers, J., Barnett, W., Imazio da Silveira, M., Henderson, A., Silva, J., Chernoff, B., Reese, D. S., Holman, J. A., Toth, N., Schick, K. (1996). Paleoindian cave dwellers in the Amazon: the peopling of the Americas. Science, 272, 373-384.
Caverna da Pedra Pintada	Trop. Lowlands	-2.045	-54.1445	10560	60	Beta-76953	plant	Roosevelt, A. C., Lima da Costa, M., Lopes Machado, C., Michab, M., Mercier, N., Valladas, H., Feathers, J., Barnett, W., Imazio da Silveira, M., Henderson, A., Silva, J., Chernoff, B., Reese, D. S., Holman, J. A., Toth, N., Schick, K. (1996). Paleoindian cave dwellers in the Amazon: the peopling of the Americas. Science, 272, 373-384.
Caverna da Pedra Pintada	Trop. Lowlands	-2.045	-54.1445	10510	60	GX-19524	plant	Roosevelt, A. C., Lima da Costa, M., Lopes Machado, C., Michab, M., Mercier, N., Valladas, H., Feathers, J., Barnett, W., Imazio da Silveira, M., Henderson, A., Silva, J., Chernoff, B., Reese, D. S., Holman, J. A., Toth, N., Schick, K. (1996). Paleoindian cave dwellers in the Amazon: the peopling of the Americas. Science, 272, 373-384.
Caverna da Pedra Pintada	Trop. Lowlands	-2.045	-54.1445	10490	80	GX-19541	plant	Roosevelt, A. C., Lima da Costa, M., Lopes Machado, C., Michab, M., Mercier, N., Valladas, H., Feathers, J., Barnett, W., Imazio da Silveira, M., Henderson, A., Silva, J., Chernoff, B., Reese, D. S., Holman, J. A., Toth, N., Schick, K. (1996). Paleoindian cave dwellers in the Amazon: the peopling of the Americas. Science, 272, 373-384.
Caverna da Pedra Pintada	Trop. Lowlands	-2.045	-54.1445	10480	70	GX-19526	wood	Roosevelt, A. C., Lima da Costa, M., Lopes Machado, C., Michab, M., Mercier, N., Valladas, H., Feathers, J., Barnett, W., Imazio da Silveira, M., Henderson, A., Silva, J., Chernoff, B., Reese, D. S., Holman, J. A., Toth, N., Schick, K. (1996). Paleoindian cave dwellers in the Amazon: the peopling of the Americas. Science, 272, 373-384.
Caverna da Pedra Pintada	Trop. Lowlands	-2.045	-54.1445	10470	70	GX-19537	plant	Roosevelt, A. C., Lima da Costa, M., Lopes Machado, C., Michab, M., Mercier, N., Valladas, H., Feathers, J., Barnett, W., Imazio da Silveira, M., Henderson, A., Silva, J., Chernoff, B., Reese, D. S., Holman, J. A., Toth, N., Schick, K. (1996). Paleoindian cave dwellers in the Amazon: the peopling of the Americas. Science, 272, 373-384.
Caverna da Pedra Pintada	Trop. Lowlands	-2.045	-54.1445	10470	70	GX-19539	wood	Roosevelt, A. C., Lima da Costa, M., Lopes Machado, C., Michab, M., Mercier, N., Valladas, H., Feathers, J., Barnett, W., Imazio da Silveira, M., Henderson, A., Silva, J., Chernoff, B., Reese, D. S., Holman, J. A., Toth, N., Schick, K. (1996). Paleoindian cave dwellers in the Amazon: the peopling of the Americas. Science, 272, 373-384.
Caverna da Pedra Pintada	Trop. Lowlands	-2.045	-54.1445	10450	60	Beta-75005	plant	Roosevelt, A. C., Lima da Costa, M., Lopes Machado, C., Michab, M., Mercier, N., Valladas, H., Feathers, J., Barnett, W., Imazio da Silveira, M., Henderson, A., Silva, J., Chernoff, B., Reese, D. S., Holman, J. A., Toth, N., Schick, K. (1996). Paleoindian cave dwellers in the Amazon: the peopling of the Americas. Science, 272, 373-384.
Caverna da Pedra Pintada	Trop. Lowlands	-2.045	-54.1445	10450	60	Beta-76952	wood	Roosevelt, A. C., Lima da Costa, M., Lopes Machado, C., Michab, M., Mercier, N., Valladas, H., Feathers, J., Barnett, W., Imazio da Silveira, M., Henderson, A., Silva, J., Chernoff, B., Reese, D. S., Holman, J. A., Toth, N., Schick, K. (1996). Paleoindian cave dwellers in the Amazon: the peopling of the Americas. Science, 272, 373-384.
Caverna da Pedra Pintada	Trop. Lowlands	-2.045	-54.1445	10392	78	GX-17400	plant	Roosevelt, A. C., Lima da Costa, M., Lopes Machado, C., Michab, M., Mercier, N., Valladas, H., Feathers, J., Barnett, W., Imazio da Silveira, M., Henderson, A., Silva, J., Chernoff, B., Reese, D. S., Holman, J. A., Toth, N., Schick, K. (1996). Paleoindian cave dwellers in the Amazon: the peopling of the Americas. Science, 272, 373-384.
Caverna da Pedra Pintada	Trop. Lowlands	-2.045	-54.1445	10390	70	Beta-75003	plant	Roosevelt, A. C., Lima da Costa, M., Lopes Machado, C., Michab, M., Mercier, N., Valladas, H., Feathers, J., Barnett, W., Imazio da Silveira, M., Henderson, A., Silva, J., Chernoff, B., Reese, D. S., Holman, J. A., Toth, N., Schick, K. (1996). Paleoindian cave dwellers in the Amazon: the peopling of the Americas. Science, 272, 373-384.
Caverna da Pedra Pintada	Trop. Lowlands	-2.045	-54.1445	10390	70	GX-19538	plant	Roosevelt, A. C., Lima da Costa, M., Lopes Machado, C., Michab, M., Mercier, N., Valladas, H., Feathers, J., Barnett, W., Imazio da Silveira, M., Henderson, A., Silva, J., Chernoff, B., Reese, D. S., Holman, J. A., Toth, N., Schick, K. (1996). Paleoindian cave dwellers in the Amazon: the peopling of the Americas. Science, 272, 373-384.
Caverna da Pedra Pintada	Trop. Lowlands	-2.045	-54.1445	10390	60	GX-19540	wood	Roosevelt, A. C., Lima da Costa, M., Lopes Machado, C., Michab, M., Mercier, N., Valladas, H., Feathers, J., Barnett, W., Imazio da Silveira, M., Henderson, A., Silva, J., Chernoff, B., Reese, D. S., Holman, J. A., Toth, N., Schick, K. (1996). Paleoindian cave dwellers in the Amazon: the peopling of the Americas. Science, 272, 373-384.
Caverna da Pedra Pintada	Trop. Lowlands	-2.045	-54.1445	10370	60	GX-19531	plant	Roosevelt, A. C., Lima da Costa, M., Lopes Machado, C., Michab, M., Mercier, N., Valladas, H., Feathers, J., Barnett, W., Imazio da Silveira, M., Henderson, A., Silva, J., Chernoff, B., Reese, D. S., Holman, J. A., Toth, N., Schick, K. (1996). Paleoindian cave dwellers in the Amazon: the peopling of the Americas. Science, 272, 373-384.
Caverna da Pedra Pintada	Trop. Lowlands	-2.045	-54.1445	10360	50	Beta-76954	wood	Roosevelt, A. C., Lima da Costa, M., Lopes Machado, C., Michab, M., Mercier, N., Valladas, H., Feathers, J., Barnett, W., Imazio da Silveira, M., Henderson, A., Silva, J., Chernoff, B., Reese, D. S., Holman, J. A., Toth, N., Schick, K. (1996). Paleoindian cave dwellers in the Amazon: the peopling of the Americas. Science, 272, 373-384.
Caverna da Pedra Pintada	Trop. Lowlands	-2.045	-54.1445	10360	60	GX-19533	wood	Roosevelt, A. C., Lima da Costa, M., Lopes Machado, C., Michab, M., Mercier, N., Valladas, H., Feathers, J., Barnett, W., Imazio da Silveira, M., Henderson, A., Silva, J., Chernoff, B., Reese, D. S., Holman, J. A., Toth, N., Schick, K. (1996). Paleoindian cave dwellers in the Amazon: the peopling of the Americas. Science, 272, 373-384.
Caverna da Pedra Pintada	Trop. Lowlands	-2.045	-54.1445	10350	70	GX-19536	plant	Roosevelt, A. C., Lima da Costa, M., Lopes Machado, C., Michab, M., Mercier, N., Valladas, H., Feathers, J., Barnett, W., Imazio da Silveira, M., Henderson, A., Silva, J., Chernoff, B., Reese, D. S., Holman, J. A., Toth, N., Schick, K. (1996). Paleoindian cave dwellers in the Amazon: the peopling of the Americas. Science, 272, 373-384.
Caverna da Pedra Pintada	Trop. Lowlands	-2.045	-54.1445	10330	60	Beta-75009	plant	Roosevelt, A. C., Lima da Costa, M., Lopes Machado, C., Michab, M., Mercier, N., Valladas, H., Feathers, J., Barnett, W., Imazio da Silveira, M., Henderson, A., Silva, J., Chernoff, B., Reese, D. S., Holman, J. A., Toth, N., Schick, K. (1996). Paleoindian cave dwellers in the Amazon: the peopling of the Americas. Science, 272, 373-384.
Caverna da Pedra Pintada	Trop. Lowlands	-2.045	-54.1445	10330	70	GX-19525	plant	Roosevelt, A. C., Lima da Costa, M., Lopes Machado, C., Michab, M., Mercier, N., Valladas, H., Feathers, J., Barnett, W., Imazio da Silveira, M., Henderson, A., Silva, J., Chernoff, B., Reese, D. S., Holman, J. A., Toth, N., Schick, K. (1996). Paleoindian cave dwellers in the Amazon: the peopling of the Americas. Science, 272, 373-384.
Caverna da Pedra Pintada	Trop. Lowlands	-2.045	-54.1445	10320	70	Beta-75006	plant	Roosevelt, A. C., Lima da Costa, M., Lopes Machado, C., Michab, M., Mercier, N., Valladas, H., Feathers, J., Barnett, W., Imazio da Silveira, M., Henderson, A., Silva, J., Chernoff, B., Reese, D. S., Holman, J. A., Toth, N., Schick, K. (1996). Paleoindian cave dwellers in the Amazon: the peopling of the Americas. Science, 272, 373-384.
Caverna da Pedra Pintada	Trop. Lowlands	-2.045	-54.1445	10310	70	GX-19535	wood	Roosevelt, A. C., Lima da Costa, M., Lopes Machado, C., Michab, M., Mercier, N., Valladas, H., Feathers, J., Barnett, W., Imazio da Silveira, M., Henderson, A., Silva, J., Chernoff, B., Reese, D. S., Holman, J. A., Toth, N., Schick, K. (1996). Paleoindian cave dwellers in the Amazon: the peopling of the Americas. Science, 272, 373-384.
Caverna da Pedra Pintada	Trop. Lowlands	-2.045	-54.1445	10305	275	GX-17422	plant	Roosevelt, A. C., Lima da Costa, M., Lopes Machado, C., Michab, M., Mercier, N., Valladas, H., Feathers, J., Barnett, W., Imazio da Silveira, M., Henderson, A., Silva, J., Chernoff, B., Reese, D. S., Holman, J. A., Toth, N., Schick, K. (1996). Paleoindian cave dwellers in the Amazon: the peopling of the Americas. Science, 272, 373-384.
Caverna da Pedra Pintada	Trop. Lowlands	-2.045	-54.1445	10300	60	Beta-75004	wood	Roosevelt, A. C., Lima da Costa, M., Lopes Machado, C., Michab, M., Mercier, N., Valladas, H., Feathers, J., Barnett, W., Imazio da Silveira, M., Henderson, A., Silva, J., Chernoff, B., Reese, D. S., Holman, J. A., Toth, N., Schick, K. (1996). Paleoindian cave dwellers in the Amazon: the peopling of the Americas. Science, 272, 373-384.
Caverna da Pedra Pintada	Trop. Lowlands	-2.045	-54.1445	10290	80	Beta-75007	wood	Roosevelt, A. C., Lima da Costa, M., Lopes Machado, C., Michab, M., Mercier, N., Valladas, H., Feathers, J., Barnett, W., Imazio da Silveira, M., Henderson, A., Silva, J., Chernoff, B., Reese, D. S., Holman, J. A., Toth, N., Schick, K. (1996). Paleoindian cave dwellers in the Amazon: the peopling of the Americas. Science, 272, 373-384.
Caverna da Pedra Pintada	Trop. Lowlands	-2.045	-54.1445	10290	70	GX-19527	plant	Roosevelt, A. C., Lima da Costa, M., Lopes Machado, C., Michab, M., Mercier, N., Valladas, H., Feathers, J., Barnett, W., Imazio da Silveira, M., Henderson, A., Silva, J., Chernoff, B., Reese, D. S., Holman, J. A., Toth, N., Schick, K. (1996). Paleoindian cave dwellers in the Amazon: the peopling of the Americas. Science, 272, 373-384.
Caverna da Pedra Pintada	Trop. Lowlands	-2.045	-54.1445	10280	70	Beta-75008	wood	Roosevelt, A. C., Lima da Costa, M., Lopes Machado, C., Michab, M., Mercier, N., Valladas, H., Feathers, J., Barnett, W., Imazio da Silveira, M., Henderson, A., Silva, J., Chernoff, B., Reese, D. S., Holman, J. A., Toth, N., Schick, K. (1996). Paleoindian cave dwellers in the Amazon: the peopling of the Americas. Science, 272, 373-384.
Caverna da Pedra Pintada	Trop. Lowlands	-2.045	-54.1445	10275	275	GX-17421	plant	Roosevelt, A. C., Lima da Costa, M., Lopes Machado, C., Michab, M., Mercier, N., Valladas, H., Feathers, J., Barnett, W., Imazio da Silveira, M., Henderson, A., Silva, J., Chernoff, B., Reese, D. S., Holman, J. A., Toth, N., Schick, K. (1996). Paleoindian cave dwellers in the Amazon: the peopling of the Americas. Science, 272, 373-384.
Caverna da Pedra Pintada	Trop. Lowlands	-2.045	-54.1445	10261	62	NZA-9897	seed	Roosevelt, A. C., Lima da Costa, M., Lopes Machado, C., Michab, M., Mercier, N., Valladas, H., Feathers, J., Barnett, W., Imazio da Silveira, M., Henderson, A., Silva, J., Chernoff, B., Reese, D. S., Holman, J. A., Toth, N., Schick, K. (1996). Paleoindian cave dwellers in the Amazon: the peopling of the Americas. Science, 272, 373-384.
Caverna da Pedra Pintada	Trop. Lowlands	-2.045	-54.1445	10260	60	Beta-75002	plant	Roosevelt, A. C., Lima da Costa, M., Lopes Machado, C., Michab, M., Mercier, N., Valladas, H., Feathers, J., Barnett, W., Imazio da Silveira, M., Henderson, A., Silva, J., Chernoff, B., Reese, D. S., Holman, J. A., Toth, N., Schick, K. (1996). Paleoindian cave dwellers in the Amazon: the peopling of the Americas. Science, 272, 373-384.
Caverna da Pedra Pintada	Trop. Lowlands	-2.045	-54.1445	10250	70	GX-19529	plant	Roosevelt, A. C., Lima da Costa, M., Lopes Machado, C., Michab, M., Mercier, N., Valladas, H., Feathers, J., Barnett, W., Imazio da Silveira, M., Henderson, A., Silva, J., Chernoff, B., Reese, D. S., Holman, J. A., Toth, N., Schick, K. (1996). Paleoindian cave dwellers in the Amazon: the peopling of the Americas. Science, 272, 373-384.
Caverna da Pedra Pintada	Trop. Lowlands	-2.045	-54.1445	10230	60	Beta-75001	plant	Roosevelt, A. C., Lima da Costa, M., Lopes Machado, C., Michab, M., Mercier, N., Valladas, H., Feathers, J., Barnett, W., Imazio da Silveira, M., Henderson, A., Silva, J., Chernoff, B., Reese, D. S., Holman, J. A., Toth, N., Schick, K. (1996). Paleoindian cave dwellers in the Amazon: the peopling of the Americas. Science, 272, 373-384.
Caverna da Pedra Pintada	Trop. Lowlands	-2.045	-54.1445	10210	60	Beta-76955	plant	Roosevelt, A. C., Lima da Costa, M., Lopes Machado, C., Michab, M., Mercier, N., Valladas, H., Feathers, J., Barnett, W., Imazio da Silveira, M., Henderson, A., Silva, J., Chernoff, B., Reese, D. S., Holman, J. A., Toth, N., Schick, K. (1996). Paleoindian cave dwellers in the Amazon: the peopling of the Americas. Science, 272, 373-384.
Caverna da Pedra Pintada	Trop. Lowlands	-2.045	-54.1445	10210	60	GX-19530	plant	Roosevelt, A. C., Lima da Costa, M., Lopes Machado, C., Michab, M., Mercier, N., Valladas, H., Feathers, J., Barnett, W., Imazio da Silveira, M., Henderson, A., Silva, J., Chernoff, B., Reese, D. S., Holman, J. A., Toth, N., Schick, K. (1996). Paleoindian cave dwellers in the Amazon: the peopling of the Americas. Science, 272, 373-384.
Caverna da Pedra Pintada	Trop. Lowlands	-2.045	-54.1445	10190	50	GX-19534	plant	Roosevelt, A. C., Lima da Costa, M., Lopes Machado, C., Michab, M., Mercier, N., Valladas, H., Feathers, J., Barnett, W., Imazio da Silveira, M., Henderson, A., Silva, J., Chernoff, B., Reese, D. S., Holman, J. A., Toth, N., Schick, K. (1996). Paleoindian cave dwellers in the Amazon: the peopling of the Americas. Science, 272, 373-384.
Caverna da Pedra Pintada	Trop. Lowlands	-2.045	-54.1445	10120	70	GX-19528	plant	Roosevelt, A. C., Lima da Costa, M., Lopes Machado, C., Michab, M., Mercier, N., Valladas, H., Feathers, J., Barnett, W., Imazio da Silveira, M., Henderson, A., Silva, J., Chernoff, B., Reese, D. S., Holman, J. A., Toth, N., Schick, K. (1996). Paleoindian cave dwellers in the Amazon: the peopling of the Americas. Science, 272, 373-384.
Caverna da Pedra Pintada	Trop. Lowlands	-2.045	-54.1445	10110	60	GX-19532	plant	Roosevelt, A. C., Lima da Costa, M., Lopes Machado, C., Michab, M., Mercier, N., Valladas, H., Feathers, J., Barnett, W., Imazio da Silveira, M., Henderson, A., Silva, J., Chernoff, B., Reese, D. S., Holman, J. A., Toth, N., Schick, K. (1996). Paleoindian cave dwellers in the Amazon: the peopling of the Americas. Science, 272, 373-384.
Caverna da Pedra Pintada	Trop. Lowlands	-2.045	-54.1445	10000	60	GX-19523	plant	Roosevelt, A. C., Lima da Costa, M., Lopes Machado, C., Michab, M., Mercier, N., Valladas, H., Feathers, J., Barnett, W., Imazio da Silveira, M., Henderson, A., Silva, J., Chernoff, B., Reese, D. S., Holman, J. A., Toth, N., Schick, K. (1996). Paleoindian cave dwellers in the Amazon: the peopling of the Americas. Science, 272, 373-384.
Caverna da Pedra Pintada	Trop. Lowlands	-2.045	-54.1445	10410	60	GX-19538	seed	Roosevelt, A., Costa, M., Machado, C., Michab, M., Mercier, N., Valladas, H., Feathers, J., Barnett, W., Imazio, M., Henderson, A., Silva, J., Chernoff, B., Reese, D., Holman, J., Toth, N., Schik, K.. 1996. Paleoindian cave dwellers in the Amazon: the peopling of the Americas. Science 272: 373-398
Caverna da Pedra Pintada	Trop. Lowlands	-2.045	-54.1445	7580	215	GX-17415	seed	Roosevelt, A. (1995). Early pottery in the Amazon. Twenty years of scholarly obscurity. In W. Bernet J.
Cerca Grande 6	C/E Bra	-19.5219	-44.0019	9720	128	P-521	charcoal	Borrerro, L. (1996). The Pleistocene-Holocene transition in Southern South America. In: Humans at the end of the Ice Age. Eds Straus, L., Eriksen, B., Erlandson, J., Yesner, D. Plenun Press, New York, pp 52-75.
Cerca Grande 6	C/E Bra	-19.5219	-44.0019	9020	120	P-519	charcoal	Borrerro, L. (1996). The Pleistocene-Holocene transition in Southern South America. In: Humans at the end of the Ice Age. Eds Straus, L., Eriksen, B., Erlandson, J., Yesner, D. Plenun Press, New York, pp 52-75.
Cerca Grande 7	C/E Bra	-19.5219	-44.0019	9130	60	Beta-84446	charcoal	Bueno, L., Dias, A. S., Steele, J. (2013). The Late Pleistocene/Early Holocene archaeological record in Brazil: a geo-referenced database. Quaternary International, 301, 74-93.
Cha do Caboclo	C/E Bra	-18.2853	-43.8539	7820	150	MC-1055	charcoal	Etchevarne, C. (2000). A ocupacao humana do Nordeste brasileiro antes da colonizacao portugesa. Revista USP, 44, 112-141.
Cha do Caboclo	C/E Bra	-18.2853	-43.8539	7300	140	MC-1060	charcoal	Etchevarne, C. (2000). A ocupacao humana do Nordeste brasileiro antes da colonizacao portugesa. Revista USP, 44, 112-141.
Cha do Caboclo	C/E Bra	-18.2853	-43.8539	7152	140	MC-1027	charcoal	Etchevarne, C. (2000). A ocupacao humana do Nordeste brasileiro antes da colonizacao portugesa. Revista USP, 44, 112-141.
Coqueirinho	C/E Bra	-19.5381	-43.951	10460	60	Beta-237346	charcoal	Bueno, L., Dias, A. S., Steele, J. (2013). The Late Pleistocene/Early Holocene archaeological record in Brazil: a geo-referenced database. Quaternary International, 301, 74-93.
Dona Stella	Trop. Lowlands	-3.2	-60.3275	9460	50	Beta-202678	charcoal	Bueno, L., Dias, A. S., Steele, J. (2013). The Late Pleistocene/Early Holocene archaeological record in Brazil: a geo-referenced database. Quaternary International, 301, 74-93.
Dona Stella	Trop. Lowlands	-3.2	-60.3275	7700	50	Beta-178912	charcoal	Costa, F. Arqueologia das campinaramas do baixo rio Negro: em busca dos pré-ceramistas nos areais da Amazônia Central. PhD thesis, University of São Paulo, Brazil.
Dona Stella	Trop. Lowlands	-3.2	-60.3275	7670	40	Beta-179911	charcoal	Costa, F. Arqueologia das campinaramas do baixo rio Negro: em busca dos pré-ceramistas nos areais da Amazônia Central. PhD thesis, University of São Paulo, Brazil.
Dona Stella	Trop. Lowlands	-3.2	-60.3275	7500	50	Beta-242435	charcoal	Costa, F. Arqueologia das campinaramas do baixo rio Negro: em busca dos pré-ceramistas nos areais da Amazônia Central. PhD thesis, University of São Paulo, Brazil.
Furna do Estrago	C/E Bra	-8.13333	-36.3667	9150	140	SI-6297	charcoal	Bueno, L., Dias, A. S., Steele, J. (2013). The Late Pleistocene/Early Holocene archaeological record in Brazil: a geo-referenced database. Quaternary International, 301, 74-93.
Furna do Estrago	C/E Bra	-8.13333	-36.3667	9150	70	SI-6298	charcoal	Lima-Ribeiro, M. S., Diniz-Filho, J. A. F. (2013). American megafaunal extinctions and human arrival: improved evaluation using a meta-analytic approach. Quaternary International, 299, 38-52.
Furna do Estrago	C/E Bra	-8.13333	-36.3667	8495	70	SI-6296	charcoal	Lima-Ribeiro, M. S., Diniz-Filho, J. A. F. (2013). American megafaunal extinctions and human arrival: improved evaluation using a meta-analytic approach. Quaternary International, 299, 38-52.
GO-JA-01	C/E Bra	-18.2864	-52.0477	10580	115	SI-3699	charcoal	Lima-Ribeiro, M. S., Diniz-Filho, J. A. F. (2013). American megafaunal extinctions and human arrival: improved evaluation using a meta-analytic approach. Quaternary International, 299, 38-52.
GO-JA-01	C/E Bra	-18.2864	-52.0477	10400	130	N-2348	charcoal	Lima-Ribeiro, M. S., Diniz-Filho, J. A. F. (2013). American megafaunal extinctions and human arrival: improved evaluation using a meta-analytic approach. Quaternary International, 299, 38-52.
GO-JA-01	C/E Bra	-18.2864	-52.0477	9510	60	SI-3700	charcoal	Lima-Ribeiro, M. S., Diniz-Filho, J. A. F. (2013). American megafaunal extinctions and human arrival: improved evaluation using a meta-analytic approach. Quaternary International, 299, 38-52.
GO-JA-01	C/E Bra	-18.2864	-52.0477	9060	65	SI-3698	charcoal	Lima-Ribeiro, M. S., Diniz-Filho, J. A. F. (2013). American megafaunal extinctions and human arrival: improved evaluation using a meta-analytic approach. Quaternary International, 299, 38-52.
GO-JA-01	C/E Bra	-18.2864	-52.0477	9020	70	SI-3697	charcoal	Lima-Ribeiro, M. S., Diniz-Filho, J. A. F. (2013). American megafaunal extinctions and human arrival: improved evaluation using a meta-analytic approach. Quaternary International, 299, 38-52.
GO-JA-01	C/E Bra	-18.2864	-52.0477	8915	115	SI-3695	charcoal	Lima-Ribeiro, M. S., Diniz-Filho, J. A. F. (2013). American megafaunal extinctions and human arrival: improved evaluation using a meta-analytic approach. Quaternary International, 299, 38-52.
GO-JA-01	C/E Bra	-18.2864	-52.0477	8805	100	SI-3696	charcoal	Lima-Ribeiro, M. S., Diniz-Filho, J. A. F. (2013). American megafaunal extinctions and human arrival: improved evaluation using a meta-analytic approach. Quaternary International, 299, 38-52.
GO-JA-01	C/E Bra	-18.2864	-52.0477	8740	90	N-2347	charcoal	Lima-Ribeiro, M. S., Diniz-Filho, J. A. F. (2013). American megafaunal extinctions and human arrival: improved evaluation using a meta-analytic approach. Quaternary International, 299, 38-52.
GO-JA-01	C/E Bra	-18.2864	-52.0477	7420	80	SI-3694	charcoal	Oliviera, J. E., Viana, S. A. (2000). O centro-oeste antes de Cabral. Revista USP Sao Paulo, 44, 142-189.
GO-JA-01	C/E Bra	-18.2864	-52.0477	7395	80	SI-3692	charcoal	Oliviera, J. E., Viana, S. A. (2000). O centro-oeste antes de Cabral. Revista USP Sao Paulo, 44, 142-189.
GO-JA-01	C/E Bra	-18.2864	-52.0477	7250	95	SI 3693	charcoal	Oliviera, J. E., Viana, S. A. (2000). O centro-oeste antes de Cabral. Revista USP Sao Paulo, 44, 142-189.
GO-JA-02	C/E Bra	-18.3111	-52.0369	10120	80	SI-3108	charcoal	Borrerro, L. (1996). The Pleistocene-Holocene transition in Southern South America. In: Humans at the end of the Ice Age. Eds Straus, L., Eriksen, B., Erlandson, J., Yesner, D. Plenun Press, New York, pp 52-75.
GO-JA-02	C/E Bra	-18.2864	-52.0477	9195	75	SI-3107	charcoal	Lima-Ribeiro, M. S., Diniz-Filho, J. A. F. (2013). American megafaunal extinctions and human arrival: improved evaluation using a meta-analytic approach. Quaternary International, 299, 38-52.
GO-JA-03	C/E Bra	-18.2864	-52.0477	9765	75	SI-3110	charcoal	Lima-Ribeiro, M. S., Diniz-Filho, J. A. F. (2013). American megafaunal extinctions and human arrival: improved evaluation using a meta-analytic approach. Quaternary International, 299, 38-52.
GO-JA-14	C/E Bra	-18.4472	-52.0055	10740	85	SI-3111	charcoal	Borrerro, L. (1996). The Pleistocene-Holocene transition in Southern South America. In: Humans at the end of the Ice Age. Eds Straus, L., Eriksen, B., Erlandson, J., Yesner, D. Plenun Press, New York, pp 52-75.
GO-JA-26	C/E Bra	-18.4447	-52.0369	8880	90	SI-5563	charcoal	Borrerro, L. (1996). The Pleistocene-Holocene transition in Southern South America. In: Humans at the end of the Ice Age. Eds Straus, L., Eriksen, B., Erlandson, J., Yesner, D. Plenun Press, New York, pp 52-75.
GO-JA-26	C/E Bra	-18.4447	-52.0369	8370	85	SI-5562	charcoal	Borrerro, L. (1996). The Pleistocene-Holocene transition in Southern South America. In: Humans at the end of the Ice Age. Eds Straus, L., Eriksen, B., Erlandson, J., Yesner, D. Plenun Press, New York, pp 52-75.
GO-NI 49	C/E Bra	-14.4833	-49.4667	10750	300	SI-2769	charcoal	Borrerro, L. (1996). The Pleistocene-Holocene transition in Southern South America. In: Humans at the end of the Ice Age. Eds Straus, L., Eriksen, B., Erlandson, J., Yesner, D. Plenun Press, New York, pp 52-75.
Gruta da Guarita	Trop. Lowlands	-6.019	-50.254	8260	50	Beta-110703	charcoal	Lima-Ribeiro, M. S., Diniz-Filho, J. A. F. (2013). American megafaunal extinctions and human arrival: improved evaluation using a meta-analytic approach. Quaternary International, 299, 38-52.
Gruta do Gavião	Trop. Lowlands	-6.042	-50.201	8140	130	Teledyne 14912	charcoal	Bueno, L., Dias, A. S., Steele, J. (2013). The Late Pleistocene/Early Holocene archaeological record in Brazil: a geo-referenced database. Quaternary International, 301, 74-93.
Gruta do Gavião	Trop. Lowlands	-6.042	-50.201	7925	45	GX-1251	charcoal	Bueno, L., Dias, A. S., Steele, J. (2013). The Late Pleistocene/Early Holocene archaeological record in Brazil: a geo-referenced database. Quaternary International, 301, 74-93.
Gruta do Marinheiro	C/E Bra	-20.4	-45.813	9610	60	Beta-230980	charcoal	Bueno, L., Dias, A. S., Steele, J. (2013). The Late Pleistocene/Early Holocene archaeological record in Brazil: a geo-referenced database. Quaternary International, 301, 74-93.
Gruta do Pequia	Trop. Lowlands	-6.0875	-50.12	9000	50	Beta-110699	charcoal	Bueno, L., Dias, A. S., Steele, J. (2013). The Late Pleistocene/Early Holocene archaeological record in Brazil: a geo-referenced database. Quaternary International, 301, 74-93.
Gruta do Pequia	Trop. Lowlands	-6.0875	-50.12	8520	50	Beta-110701	charcoal	Bueno, L., Dias, A. S., Steele, J. (2013). The Late Pleistocene/Early Holocene archaeological record in Brazil: a geo-referenced database. Quaternary International, 301, 74-93.
Gruta do Pequia	Trop. Lowlands	-6.0875	-50.12	8340	50	Beta-110702	charcoal	Bueno, L., Dias, A. S., Steele, J. (2013). The Late Pleistocene/Early Holocene archaeological record in Brazil: a geo-referenced database. Quaternary International, 301, 74-93.
Gruta do Pequia	Trop. Lowlands	-6.0875	-50.12	8119	50	Beta-110700	charcoal	Bueno, L., Dias, A. S., Steele, J. (2013). The Late Pleistocene/Early Holocene archaeological record in Brazil: a geo-referenced database. Quaternary International, 301, 74-93.
Gruta do Rato	Trop. Lowlands	-6.04	-50.27	8470	50	Beta-110706	charcoal	Bueno, L., Dias, A. S., Steele, J. (2013). The Late Pleistocene/Early Holocene archaeological record in Brazil: a geo-referenced database. Quaternary International, 301, 74-93.
Justino	C/E Bra	-9.597	-37.8661	8950	70	Beta-86745	charcoal	Bueno, L., Dias, A. S., Steele, J. (2013). The Late Pleistocene/Early Holocene archaeological record in Brazil: a geo-referenced database. Quaternary International, 301, 74-93.
Lajeado 18	C/E Bra	-9.75	-48.3716	10300	60	Beta-197198	charcoal	Bueno, L., Dias, A. S., Steele, J. (2013). The Late Pleistocene/Early Holocene archaeological record in Brazil: a geo-referenced database. Quaternary International, 301, 74-93.
Lapa das Boleiras	C/E Bra	-19.516	-44.0675	10150	130	Beta-168451	charcoal	Bueno, L., Dias, A. S., Steele, J. (2013). The Late Pleistocene/Early Holocene archaeological record in Brazil: a geo-referenced database. Quaternary International, 301, 74-93.
Lapa das Boleiras	C/E Bra	-19.516	-44.0675	9850	40	Beta--168449	charcoal	Neves, W., Araujo, A., Kipnis, R., Ceccantini, G., De Oliveira, P. 2004. Origens e microevolução do homem na América: uma abordagem paleoantropológica II. Relatório Final de Projeto Temático. Fundação de Amparo a Pesquisa de São Paulo, São Paulo.
Lapa das Boleiras	C/E Bra	-19.516	-44.0675	9640	50	Beta-221458	charcoal	Bueno, L., Dias, A. S., Steele, J. (2013). The Late Pleistocene/Early Holocene archaeological record in Brazil: a geo-referenced database. Quaternary International, 301, 74-93.
Lapa das Boleiras	C/E Bra	-19.516	-44.0675	9600	60	Beta-159236	charcoal	Bueno, L., Dias, A. S., Steele, J. (2013). The Late Pleistocene/Early Holocene archaeological record in Brazil: a geo-referenced database. Quaternary International, 301, 74-93.
Lapa das Boleiras	C/E Bra	-19.516	-44.0675	9420	60	Beta-221460	charcoal	Bueno, L., Dias, A. S., Steele, J. (2013). The Late Pleistocene/Early Holocene archaeological record in Brazil: a geo-referenced database. Quaternary International, 301, 74-93.
Lapa das Boleiras	C/E Bra	-19.516	-44.0675	9210	130	Beta-159233	charcoal	Bueno, L., Dias, A. S., Steele, J. (2013). The Late Pleistocene/Early Holocene archaeological record in Brazil: a geo-referenced database. Quaternary International, 301, 74-93.
Lapa das Boleiras	C/E Bra	-19.516	-44.0675	8980	60	Beta-221451	charcoal	Bueno, L., Dias, A. S., Steele, J. (2013). The Late Pleistocene/Early Holocene archaeological record in Brazil: a geo-referenced database. Quaternary International, 301, 74-93.
Lapa das Boleiras	C/E Bra	-19.516	-44.0675	8820	150	Beta-159242	charcoal	Araujo, A. G. M., Feathers, J. K., Arroyo-Kalin, M., Tizuka, M. M. (2008). Lapa das boleiras rockshelter:stratigraphy and formation processes at a paleoamerican site in Central Brazil. Journal Archaeological Science, 35, 3196-3202.
Lapa das Boleiras	C/E Bra	-19.516	-44.0675	8810	60	Beta-221459	charcoal	Bueno, L., Dias, A. S., Steele, J. (2013). The Late Pleistocene/Early Holocene archaeological record in Brazil: a geo-referenced database. Quaternary International, 301, 74-93.
Lapa das Boleiras	C/E Bra	-19.516	-44.0675	8750	150	Beta-183563	charcoal	Bueno, L., Dias, A. S., Steele, J. (2013). The Late Pleistocene/Early Holocene archaeological record in Brazil: a geo-referenced database. Quaternary International, 301, 74-93.
Lapa das Boleiras	C/E Bra	-19.516	-44.0675	8730	110	Beta-159245	charcoal	Araujo, A. G. M., Feathers, J. K., Arroyo-Kalin, M., Tizuka, M. M. (2008). Lapa das boleiras rockshelter:stratigraphy and formation processes at a paleoamerican site in Central Brazil. Journal Archaeological Science, 35, 3196-3202.
Lapa das Boleiras	C/E Bra	-19.516	-44.0675	8510	60	Beta-221456	charcoal	Bueno, L., Dias, A. S., Steele, J. (2013). The Late Pleistocene/Early Holocene archaeological record in Brazil: a geo-referenced database. Quaternary International, 301, 74-93.
Lapa das Boleiras	C/E Bra	-19.516	-44.0675	8360	50	Beta-159244	charcoal	Araujo, A. G. M., Feathers, J. K., Arroyo-Kalin, M., Tizuka, M. M. (2008). Lapa das boleiras rockshelter:stratigraphy and formation processes at a paleoamerican site in Central Brazil. Journal Archaeological Science, 35, 3196-3202.
Lapa das Boleiras	C/E Bra	-19.516	-44.0675	8240	50	Beta-159232	charcoal	Bueno, L., Dias, A. S., Steele, J. (2013). The Late Pleistocene/Early Holocene archaeological record in Brazil: a geo-referenced database. Quaternary International, 301, 74-93.
Lapa das Boleiras	C/E Bra	-19.516	-44.0675	7560	110	Beta-159243	charcoal	Araujo, A. G. M., Feathers, J. K., Arroyo-Kalin, M., Tizuka, M. M. (2008). Lapa das boleiras rockshelter:stratigraphy and formation processes at a paleoamerican site in Central Brazil. Journal Archaeological Science, 35, 3196-3202.
Lapa das Boleiras	C/E Bra	-19.516	-44.0675	7500	60	Beta-221454	charcoal	Bueno, L., Dias, A. S., Steele, J. (2013). The Late Pleistocene/Early Holocene archaeological record in Brazil: a geo-referenced database. Quaternary International, 301, 74-93.
Lapa do Boquete	C/E Bra	-15.1166	-44.2166	12070	170	CDTN-2403	charcoal	Bueno, L., Dias, A. S., Steele, J. (2013). The Late Pleistocene/Early Holocene archaeological record in Brazil: a geo-referenced database. Quaternary International, 301, 74-93.
Lapa do Boquete	C/E Bra	-15.1166	-44.2166	12000	300	CDTN-1084	charcoal	Bueno, L., Dias, A. S., Steele, J. (2013). The Late Pleistocene/Early Holocene archaeological record in Brazil: a geo-referenced database. Quaternary International, 301, 74-93.
Lapa do Boquete	C/E Bra	-15.1166	-44.2166	11440	240	CDTN-1080	charcoal	Bueno, L., Dias, A. S., Steele, J. (2013). The Late Pleistocene/Early Holocene archaeological record in Brazil: a geo-referenced database. Quaternary International, 301, 74-93.
Lapa do Boquete	C/E Bra	-15.1166	-44.2166	11250	150	CDTN-2697	charcoal	Bueno, L., Dias, A. S., Steele, J. (2013). The Late Pleistocene/Early Holocene archaeological record in Brazil: a geo-referenced database. Quaternary International, 301, 74-93.
Lapa do Boquete	C/E Bra	-15.1166	-44.2166	11000	232	CDTN-1003	charcoal	Bueno, L., Dias, A. S., Steele, J. (2013). The Late Pleistocene/Early Holocene archaeological record in Brazil: a geo-referenced database. Quaternary International, 301, 74-93.
Lapa do Boquete	C/E Bra	-15.1166	-44.2166	10910	140	CDTN-3114	charcoal	Bueno, L., Dias, A. S., Steele, J. (2013). The Late Pleistocene/Early Holocene archaeological record in Brazil: a geo-referenced database. Quaternary International, 301, 74-93.
Lapa do Boquete	C/E Bra	-15.1166	-44.2166	10250	345	CDTN-3015	charcoal	Bueno, L., Dias, A. S., Steele, J. (2013). The Late Pleistocene/Early Holocene archaeological record in Brazil: a geo-referenced database. Quaternary International, 301, 74-93.
Lapa do Boquete	C/E Bra	-15.1166	-44.2166	10200	250	CDTN-2731	charcoal	Bueno, L., Dias, A. S., Steele, J. (2013). The Late Pleistocene/Early Holocene archaeological record in Brazil: a geo-referenced database. Quaternary International, 301, 74-93.
Lapa do Boquete	C/E Bra	-15.1166	-44.2166	10000	232	CDTN-1004	charcoal	Bueno, L., Dias, A. S., Steele, J. (2013). The Late Pleistocene/Early Holocene archaeological record in Brazil: a geo-referenced database. Quaternary International, 301, 74-93.
Lapa do Boquete	C/E Bra	-15.1166	-44.2166	9870	260	CDTN-1077	charcoal	Bueno, L., Dias, A. S., Steele, J. (2013). The Late Pleistocene/Early Holocene archaeological record in Brazil: a geo-referenced database. Quaternary International, 301, 74-93.
Lapa do Boquete	C/E Bra	-15.1166	-44.2166	9350	80	Beta-98573	charcoal	Bueno, L., Dias, A. S., Steele, J. (2013). The Late Pleistocene/Early Holocene archaeological record in Brazil: a geo-referenced database. Quaternary International, 301, 74-93.
Lapa do Boquete	C/E Bra	-15.1166	-44.2166	7940	300	CDTN 2487	charcoal	Kipnis, R., 2002. Foraging Strategies of Eastern Central Brazil: An Evolutionary Ecological Study of Subsistence Strategies during the Terminal Pleistocene and Early/Middle Holocene. Ph.D. thesis, University of Michigan, An Arbor, USA.
Lapa do Boquete	C/E Bra	-15.1166	-44.2166	7900	180	CDTN 2741	charcoal	Kipnis, R., 2002. Foraging Strategies of Eastern Central Brazil: An Evolutionary Ecological Study of Subsistence Strategies during the Terminal Pleistocene and Early/Middle Holocene. Ph.D. thesis, University of Michigan, An Arbor, USA.
Lapa do Boquete	C/E Bra	-15.1166	-44.2166	7810	80	Beta-98572	charcoal	Kipnis, R., 2002. Foraging Strategies of Eastern Central Brazil: An Evolutionary Ecological Study of Subsistence Strategies during the Terminal Pleistocene and Early/Middle Holocene. Ph.D. thesis, University of Michigan, An Arbor, USA.
Lapa do Boquete	C/E Bra	-15.1166	-44.2166	7520	140	CDTN 2746	charcoal	Kipnis, R., 2002. Foraging Strategies of Eastern Central Brazil: An Evolutionary Ecological Study of Subsistence Strategies during the Terminal Pleistocene and Early/Middle Holocene. Ph.D. thesis, University of Michigan, An Arbor, USA.
Lapa do Boquete	C/E Bra	-15.1166	-44.2166	7350	160	CDTN 1024	charcoal	Kipnis, R., 2002. Foraging Strategies of Eastern Central Brazil: An Evolutionary Ecological Study of Subsistence Strategies during the Terminal Pleistocene and Early/Middle Holocene. Ph.D. thesis, University of Michigan, An Arbor, USA.
Lapa do Boquete	C/E Bra	-15.1166	-44.2166	7260	210	CDTN 2720	charcoal	Kipnis, R., 2002. Foraging Strategies of Eastern Central Brazil: An Evolutionary Ecological Study of Subsistence Strategies during the Terminal Pleistocene and Early/Middle Holocene. Ph.D. thesis, University of Michigan, An Arbor, USA.
Lapa do Boquete	C/E Bra	-15.1166	-44.2166	7155	140	CDTN 1036	charcoal	Kipnis, R., 2002. Foraging Strategies of Eastern Central Brazil: An Evolutionary Ecological Study of Subsistence Strategies during the Terminal Pleistocene and Early/Middle Holocene. Ph.D. thesis, University of Michigan, An Arbor, USA.
Lapa do Boquete	C/E Bra	-15.1166	-44.2166	7080	80	CDTN 2435	charcoal	Kipnis, R., 2002. Foraging Strategies of Eastern Central Brazil: An Evolutionary Ecological Study of Subsistence Strategies during the Terminal Pleistocene and Early/Middle Holocene. Ph.D. thesis, University of Michigan, An Arbor, USA.
Lapa do Caboblo	C/E Bra	-18.2853	-43.8539	10560	40	Beta-199503	charcoal	Bueno, L., Dias, A. S., Steele, J. (2013). The Late Pleistocene/Early Holocene archaeological record in Brazil: a geo-referenced database. Quaternary International, 301, 74-93.
Lapa do Caboblo	C/E Bra	-18.2853	-43.8539	10380	60	Beta-233764	charcoal	Bueno, L., Dias, A. S., Steele, J. (2013). The Late Pleistocene/Early Holocene archaeological record in Brazil: a geo-referenced database. Quaternary International, 301, 74-93.
Lapa do Dragao	C/E Bra	-14.45	-44.44	11000	300	CDTN - 1008	charcoal	Lima-Ribeiro, M. S., Diniz-Filho, J. A. F. (2013). American megafaunal extinctions and human arrival: improved evaluation using a meta-analytic approach. Quaternary International, 299, 38-52.
Lapa do Dragao	C/E Bra	-14.45	-44.44	10000	255	CDTN - 1007	charcoal	Lima-Ribeiro, M. S., Diniz-Filho, J. A. F. (2013). American megafaunal extinctions and human arrival: improved evaluation using a meta-analytic approach. Quaternary International, 299, 38-52.
Lapa do Peixe Gordo	C/E Bra	-18.303	-43.7419	10210	60	Beta-233762	charcoal	Bueno, L., Dias, A. S., Steele, J. (2013). The Late Pleistocene/Early Holocene archaeological record in Brazil: a geo-referenced database. Quaternary International, 301, 74-93.
Lapa do Santo	C/E Bra	-19.4772	-44.0392	10490	50	Beta-280489	charcoal	Neves, W. A., Aruajo, A. G. M., Bernardo, D. V., Kipnis, R., Feathers, J. K. (2012). Rock art at the Pleistocene/Holocene boundary in eastern South America. PLOS One, DOI: 10.1371/journal.pone.0032228
Lapa do Santo	C/E Bra	-19.4772	-44.0392	10130	60	Beta-256224	charcoal	Neves, W. A., Aruajo, A. G. M., Bernardo, D. V., Kipnis, R., Feathers, J. K. (2012). Rock art at the Pleistocene/Holocene boundary in eastern South America. PLOS One, DOI: 10.1371/journal.pone.0032228
Lapa do Santo	C/E Bra	-19.4772	-44.0392	10070	100	Beta-214138	charcoal	Neves, W. A., Aruajo, A. G. M., Bernardo, D. V., Kipnis, R., Feathers, J. K. (2012). Rock art at the Pleistocene/Holocene boundary in eastern South America. PLOS One, DOI: 10.1371/journal.pone.0032228
Lapa do Santo	C/E Bra	-19.4772	-44.0392	9900	40	Beta-214130	charcoal	Neves, W. A., Aruajo, A. G. M., Bernardo, D. V., Kipnis, R., Feathers, J. K. (2012). Rock art at the Pleistocene/Holocene boundary in eastern South America. PLOS One, DOI: 10.1371/journal.pone.0032228
Lapa do Santo	C/E Bra	-19.4772	-44.0392	9720	40	Beta-280488	charcoal	Neves, W. A., Aruajo, A. G. M., Bernardo, D. V., Kipnis, R., Feathers, J. K. (2012). Rock art at the Pleistocene/Holocene boundary in eastern South America. PLOS One, DOI: 10.1371/journal.pone.0032228
Lapa do Santo	C/E Bra	-19.4772	-44.0392	9680	50	Beta-263884	charcoal	Neves, W. A., Aruajo, A. G. M., Bernardo, D. V., Kipnis, R., Feathers, J. K. (2012). Rock art at the Pleistocene/Holocene boundary in eastern South America. PLOS One, DOI: 10.1371/journal.pone.0032228
Lapa do Santo	C/E Bra	-19.4772	-44.0392	9650	50	Beta-263882	charcoal	Neves, W. A., Aruajo, A. G. M., Bernardo, D. V., Kipnis, R., Feathers, J. K. (2012). Rock art at the Pleistocene/Holocene boundary in eastern South America. PLOS One, DOI: 10.1371/journal.pone.0032228
Lapa do Santo	C/E Bra	-19.4772	-44.0392	9520	60	Beta-256223	charcoal	Neves, W. A., Aruajo, A. G. M., Bernardo, D. V., Kipnis, R., Feathers, J. K. (2012). Rock art at the Pleistocene/Holocene boundary in eastern South America. PLOS One, DOI: 10.1371/journal.pone.0032228
Lapa do Santo	C/E Bra	-19.4772	-44.0392	9470	50	Beta-263883	charcoal	Neves, W. A., Aruajo, A. G. M., Bernardo, D. V., Kipnis, R., Feathers, J. K. (2012). Rock art at the Pleistocene/Holocene boundary in eastern South America. PLOS One, DOI: 10.1371/journal.pone.0032228
Lapa do Santo	C/E Bra	-19.4772	-44.0392	9370	40	Beta-263885	charcoal	Neves, W. A., Aruajo, A. G. M., Bernardo, D. V., Kipnis, R., Feathers, J. K. (2012). Rock art at the Pleistocene/Holocene boundary in eastern South America. PLOS One, DOI: 10.1371/journal.pone.0032228
Lapa do Santo	C/E Bra	-19.4772	-44.0392	9150	40	Beta-214143	charcoal	Neves, W. A., Aruajo, A. G. M., Bernardo, D. V., Kipnis, R., Feathers, J. K. (2012). Rock art at the Pleistocene/Holocene boundary in eastern South America. PLOS One, DOI: 10.1371/journal.pone.0032228
Lapa do Santo	C/E Bra	-19.4772	-44.0392	9100	40	Beta-216518	charcoal	Neves, W. A., Aruajo, A. G. M., Bernardo, D. V., Kipnis, R., Feathers, J. K. (2012). Rock art at the Pleistocene/Holocene boundary in eastern South America. PLOS One, DOI: 10.1371/journal.pone.0032228
Lapa do Santo	C/E Bra	-19.4772	-44.0392	8980	40	Beta-214141	charcoal	Neves, W. A., Aruajo, A. G. M., Bernardo, D. V., Kipnis, R., Feathers, J. K. (2012). Rock art at the Pleistocene/Holocene boundary in eastern South America. PLOS One, DOI: 10.1371/journal.pone.0032228
Lapa do Santo	C/E Bra	-19.4772	-44.0392	8930	40	Beta-214139	charcoal	Neves, W. A., Aruajo, A. G. M., Bernardo, D. V., Kipnis, R., Feathers, J. K. (2012). Rock art at the Pleistocene/Holocene boundary in eastern South America. PLOS One, DOI: 10.1371/journal.pone.0032228
Lapa do Santo	C/E Bra	-19.4772	-44.0392	8930	40	Beta-214140	charcoal	Neves, W. A.; González-José, R., Hubbe, M., Kipnis, R., Araujo, A., Blaso, O. 2004. Early Holocene human skeletal remains from Cerca Grande, Lagoa Santa, Central Brazil, and the origins of the first Americans. World Archaeology 36 (4): 479-501.
Lapa do Santo	C/E Bra	-19.4772	-44.0392	8900	40	Beta-246246	charcoal	Neves, W. A., Aruajo, A. G. M., Bernardo, D. V., Kipnis, R., Feathers, J. K. (2012). Rock art at the Pleistocene/Holocene boundary in eastern South America. PLOS One, DOI: 10.1371/journal.pone.0032228
Lapa do Santo	C/E Bra	-19.4772	-44.0392	8890	40	Beta-280487	charcoal	Neves, W. A., Aruajo, A. G. M., Bernardo, D. V., Kipnis, R., Feathers, J. K. (2012). Rock art at the Pleistocene/Holocene boundary in eastern South America. PLOS One, DOI: 10.1371/journal.pone.0032228
Lapa do Santo	C/E Bra	-19.4772	-44.0392	8880	50	Beta-159247	charcoal	Neves, W. A., Aruajo, A. G. M., Bernardo, D. V., Kipnis, R., Feathers, J. K. (2012). Rock art at the Pleistocene/Holocene boundary in eastern South America. PLOS One, DOI: 10.1371/journal.pone.0032228
Lapa do Santo	C/E Bra	-19.4772	-44.0392	8870	100	Beta-214134	charcoal	Neves, W. A., Aruajo, A. G. M., Bernardo, D. V., Kipnis, R., Feathers, J. K. (2012). Rock art at the Pleistocene/Holocene boundary in eastern South America. PLOS One, DOI: 10.1371/journal.pone.0032228
Lapa do Santo	C/E Bra	-19.4772	-44.0392	8820	40	Beta-214137	charcoal	Neves, W. A., Aruajo, A. G. M., Bernardo, D. V., Kipnis, R., Feathers, J. K. (2012). Rock art at the Pleistocene/Holocene boundary in eastern South America. PLOS One, DOI: 10.1371/journal.pone.0032228
Lapa do Santo	C/E Bra	-19.4772	-44.0392	8820	60	Beta-170723	charcoal	Neves, W. A.; González-José, R., Hubbe, M., Kipnis, R., Araujo, A., Blaso, O. 2004. Early Holocene human skeletal remains from Cerca Grande, Lagoa Santa, Central Brazil, and the origins of the first Americans. World Archaeology 36 (4): 479-501.
Lapa do Santo	C/E Bra	-19.4772	-44.0392	8810	90	Beta-216520	charcoal	Neves, W. A., Aruajo, A. G. M., Bernardo, D. V., Kipnis, R., Feathers, J. K. (2012). Rock art at the Pleistocene/Holocene boundary in eastern South America. PLOS One, DOI: 10.1371/journal.pone.0032228
Lapa do Santo	C/E Bra	-19.4772	-44.0392	8800	40	Beta-216522	charcoal	Neves, W. A., Aruajo, A. G. M., Bernardo, D. V., Kipnis, R., Feathers, J. K. (2012). Rock art at the Pleistocene/Holocene boundary in eastern South America. PLOS One, DOI: 10.1371/journal.pone.0032228
Lapa do Santo	C/E Bra	-19.4772	-44.0392	8790	40	Beta-214132	charcoal	Neves, W. A., Aruajo, A. G. M., Bernardo, D. V., Kipnis, R., Feathers, J. K. (2012). Rock art at the Pleistocene/Holocene boundary in eastern South America. PLOS One, DOI: 10.1371/journal.pone.0032228
Lapa do Santo	C/E Bra	-19.4772	-44.0392	8790	40	Beta-280490	charcoal	Neves, W. A., Aruajo, A. G. M., Bernardo, D. V., Kipnis, R., Feathers, J. K. (2012). Rock art at the Pleistocene/Holocene boundary in eastern South America. PLOS One, DOI: 10.1371/journal.pone.0032228
Lapa do Santo	C/E Bra	-19.4772	-44.0392	8750	40	Beta-214135	charcoal	Neves, W. A., Aruajo, A. G. M., Bernardo, D. V., Kipnis, R., Feathers, J. K. (2012). Rock art at the Pleistocene/Holocene boundary in eastern South America. PLOS One, DOI: 10.1371/journal.pone.0032228
Lapa do Santo	C/E Bra	-19.4772	-44.0392	8710	80	Beta-214136	charcoal	Neves, W. A., Aruajo, A. G. M., Bernardo, D. V., Kipnis, R., Feathers, J. K. (2012). Rock art at the Pleistocene/Holocene boundary in eastern South America. PLOS One, DOI: 10.1371/journal.pone.0032228
Lapa do Santo	C/E Bra	-19.4772	-44.0392	8710	40	Beta-216524	charcoal	Neves, W. A., Aruajo, A. G. M., Bernardo, D. V., Kipnis, R., Feathers, J. K. (2012). Rock art at the Pleistocene/Holocene boundary in eastern South America. PLOS One, DOI: 10.1371/journal.pone.0032228
Lapa do Santo	C/E Bra	-19.4772	-44.0392	8700	40	Beta-214133	charcoal	Neves, W. A., Aruajo, A. G. M., Bernardo, D. V., Kipnis, R., Feathers, J. K. (2012). Rock art at the Pleistocene/Holocene boundary in eastern South America. PLOS One, DOI: 10.1371/journal.pone.0032228
Lapa do Santo	C/E Bra	-19.4772	-44.0392	8690	40	Beta-216519	charcoal	Neves, W. A., Aruajo, A. G. M., Bernardo, D. V., Kipnis, R., Feathers, J. K. (2012). Rock art at the Pleistocene/Holocene boundary in eastern South America. PLOS One, DOI: 10.1371/journal.pone.0032228
Lapa do Santo	C/E Bra	-19.4772	-44.0392	8670	40	Beta-214131	charcoal	Neves, W. A., Aruajo, A. G. M., Bernardo, D. V., Kipnis, R., Feathers, J. K. (2012). Rock art at the Pleistocene/Holocene boundary in eastern South America. PLOS One, DOI: 10.1371/journal.pone.0032228
Lapa do Santo	C/E Bra	-19.4772	-44.0392	8640	50	Beta-253505	bone	Neves, W. A., Aruajo, A. G. M., Bernardo, D. V., Kipnis, R., Feathers, J. K. (2012). Rock art at the Pleistocene/Holocene boundary in eastern South America. PLOS One, DOI: 10.1371/journal.pone.0032228
Lapa do Santo	C/E Bra	-19.4772	-44.0392	8620	40	Beta-216523	charcoal	Neves, W. A., Aruajo, A. G. M., Bernardo, D. V., Kipnis, R., Feathers, J. K. (2012). Rock art at the Pleistocene/Holocene boundary in eastern South America. PLOS One, DOI: 10.1371/journal.pone.0032228
Lapa do Santo	C/E Bra	-19.4772	-44.0392	8600	160	Beta-183571	charcoal	Neves, W. A., Aruajo, A. G. M., Bernardo, D. V., Kipnis, R., Feathers, J. K. (2012). Rock art at the Pleistocene/Holocene boundary in eastern South America. PLOS One, DOI: 10.1371/journal.pone.0032228
Lapa do Santo	C/E Bra	-19.4772	-44.0392	8600	50	Beta-202763	charcoal	Neves, W. A., Aruajo, A. G. M., Bernardo, D. V., Kipnis, R., Feathers, J. K. (2012). Rock art at the Pleistocene/Holocene boundary in eastern South America. PLOS One, DOI: 10.1371/journal.pone.0032228
Lapa do Santo	C/E Bra	-19.4772	-44.0392	8530	40	Beta-202767	charcoal	Neves, W. A., Aruajo, A. G. M., Bernardo, D. V., Kipnis, R., Feathers, J. K. (2012). Rock art at the Pleistocene/Holocene boundary in eastern South America. PLOS One, DOI: 10.1371/journal.pone.0032228
Lapa do Santo	C/E Bra	-19.4772	-44.0392	8230	50	Beta-183573	charcoal	Neves, W. A., Aruajo, A. G. M., Bernardo, D. V., Kipnis, R., Feathers, J. K. (2012). Rock art at the Pleistocene/Holocene boundary in eastern South America. PLOS One, DOI: 10.1371/journal.pone.0032228
Lapa do Santo	C/E Bra	-19.4772	-44.0392	8170	50	Beta-248893	charcoal	Neves, W. A., Aruajo, A. G. M., Bernardo, D. V., Kipnis, R., Feathers, J. K. (2012). Rock art at the Pleistocene/Holocene boundary in eastern South America. PLOS One, DOI: 10.1371/journal.pone.0032228
Lapa do Santo	C/E Bra	-19.4772	-44.0392	7940	50	Beta-159246	charcoal	Neves, W. A., Aruajo, A. G. M., Bernardo, D. V., Kipnis, R., Feathers, J. K. (2012). Rock art at the Pleistocene/Holocene boundary in eastern South America. PLOS One, DOI: 10.1371/journal.pone.0032228
Lapa do Santo	C/E Bra	-19.4772	-44.0392	7890	40	Beta-214142	charcoal	Neves, W. A., Aruajo, A. G. M., Bernardo, D. V., Kipnis, R., Feathers, J. K. (2012). Rock art at the Pleistocene/Holocene boundary in eastern South America. PLOS One, DOI: 10.1371/journal.pone.0032228
Lapa do Sumidouro	C/E Bra	-19.5415	-43.9414	8960	50	Beta-172187	charcoal	Neves, W. A., Hubbe, M. (2005). Cranial morphology of early Americans from Lagoa Santa, Brazil: implications for the settlement of the New World. Proceedings of the National Academy of Science, 102, 18309-18314.
Lapa do Sumidouro	C/E Bra	-19.5415	-43.9414	7680	40	Beta-174730	charcoal	Neves, W. A., Hubbe, M. (2005). Cranial morphology of early Americans from Lagoa Santa, Brazil: implications for the settlement of the New World. Proceedings of the National Academy of Science, 102, 18309-18314.
Lapa do Sumidouro	C/E Bra	-19.5415	-43.9414	7650	50	Beta-172187	charcoal	Neves, W. A., Hubbe, M. (2005). Cranial morphology of early Americans from Lagoa Santa, Brazil: implications for the settlement of the New World. Proceedings of the National Academy of Science, 102, 18309-18314.
Lapa dos Bichos	C/E Bra	-15.1358	-44.2442	10450	70	Beta-100397	charcoal	Bueno, L., Dias, A. S., Steele, J. (2013). The Late Pleistocene/Early Holocene archaeological record in Brazil: a geo-referenced database. Quaternary International, 301, 74-93.
Lapa dos Bichos	C/E Bra	-15.1358	-44.2442	9500	130	Beta-202775	charcoal	Bueno, L., Dias, A. S., Steele, J. (2013). The Late Pleistocene/Early Holocene archaeological record in Brazil: a geo-referenced database. Quaternary International, 301, 74-93.
Lapa dos Bichos	C/E Bra	-15.1358	-44.2442	9390	160	Beta-100396	charcoal	Bueno, L., Dias, A. S., Steele, J. (2013). The Late Pleistocene/Early Holocene archaeological record in Brazil: a geo-referenced database. Quaternary International, 301, 74-93.
Lapa dos Bichos	C/E Bra	-15.1358	-44.2442	9140	90	Beta-100391	charcoal	Bueno, L., Dias, A. S., Steele, J. (2013). The Late Pleistocene/Early Holocene archaeological record in Brazil: a geo-referenced database. Quaternary International, 301, 74-93.
Lapa dos Bichos	C/E Bra	-15.1358	-44.2442	8890	90	Beta-89592	charcoal	Bueno, L., Dias, A. S., Steele, J. (2013). The Late Pleistocene/Early Holocene archaeological record in Brazil: a geo-referenced database. Quaternary International, 301, 74-93.
Lapa dos Bichos	C/E Bra	-15.1358	-44.2442	8640	90	Beta-100392	charcoal	Bueno, L., Dias, A. S., Steele, J. (2013). The Late Pleistocene/Early Holocene archaeological record in Brazil: a geo-referenced database. Quaternary International, 301, 74-93.
Lapa dos Bichos	C/E Bra	-15.1358	-44.2442	7500	70	Beta-100393	charcoal	Kipnis, R., 2002. Foraging Societies of Eastern Central Brazil: AnEvolutionary Ecological Study of Subsistence Strategies During theTerminal Pleistocene and Early/Middle Holocene. Ph.D. Dissertation,University of Michigan.
Lapa Grande de Taquaruçu	C/E Bra	-19.6064	-43.7344	9990	60	Beta-242714	charcoal	Araujo, A., Neves, W., Kipnis, R. 2012. Lagoa Santa Revisited: An Overview of the Chronology, Subsistence, and Material Culture of Paleoindian Sites in Eastern Central Brazil. Latin American Antiquity 23(4): 533-550.
Lapa Grande de Taquaruçu	C/E Bra	-19.6064	-43.7344	9900	60	Beta-242715	charcoal	Araujo, A., Neves, W., Kipnis, R. 2012. Lagoa Santa Revisited: An Overview of the Chronology, Subsistence, and Material Culture of Paleoindian Sites in Eastern Central Brazil. Latin American Antiquity 23(4): 533-550.
Lapa Grande de Taquaruçu	C/E Bra	-19.6064	-43.7344	9620	40	Beta-216525	charcoal	Bueno, L., Dias, A. S., Steele, J. (2013). The Late Pleistocene/Early Holocene archaeological record in Brazil: a geo-referenced database. Quaternary International, 301, 74-93.
Lapa Grande de Taquaruçu	C/E Bra	-19.6064	-43.7344	9550	60	Beta-183575	charcoal	Bueno, L., Dias, A. S., Steele, J. (2013). The Late Pleistocene/Early Holocene archaeological record in Brazil: a geo-referenced database. Quaternary International, 301, 74-93.
Lapa Grande de Taquaruçu	C/E Bra	-19.6064	-43.7344	9540	90	Beta-216526	charcoal	Bueno, L., Dias, A. S., Steele, J. (2013). The Late Pleistocene/Early Holocene archaeological record in Brazil: a geo-referenced database. Quaternary International, 301, 74-93.
Lapa Grande de Taquaruçu	C/E Bra	-19.6064	-43.7344	9040	40	Beta-216532	charcoal	Bueno, L., Dias, A. S., Steele, J. (2013). The Late Pleistocene/Early Holocene archaeological record in Brazil: a geo-referenced database. Quaternary International, 301, 74-93.
Lapa Grande de Taquaruçu	C/E Bra	-19.6064	-43.7344	8910	40	Beta-216531	charcoal	Bueno, L., Dias, A. S., Steele, J. (2013). The Late Pleistocene/Early Holocene archaeological record in Brazil: a geo-referenced database. Quaternary International, 301, 74-93.
Lapa Grande de Taquaruçu	C/E Bra	-19.6064	-43.7344	8730	50	Beta-183577	charcoal	Bueno, L., Dias, A. S., Steele, J. (2013). The Late Pleistocene/Early Holocene archaeological record in Brazil: a geo-referenced database. Quaternary International, 301, 74-93.
Lapa Grande de Taquaruçu	C/E Bra	-19.6064	-43.7344	8730	40	Beta-216530	charcoal	Bueno, L., Dias, A. S., Steele, J. (2013). The Late Pleistocene/Early Holocene archaeological record in Brazil: a geo-referenced database. Quaternary International, 301, 74-93.
Lapa Grande de Taquaruçu	C/E Bra	-19.6064	-43.7344	8310	40	Beta-216529	charcoal	Bueno, L., Dias, A. S., Steele, J. (2013). The Late Pleistocene/Early Holocene archaeological record in Brazil: a geo-referenced database. Quaternary International, 301, 74-93.
Lapa Grande de Taquaruçu	C/E Bra	-19.6064	-43.7344	8230	50	Beta-183576	charcoal	Bueno, L., Dias, A. S., Steele, J. (2013). The Late Pleistocene/Early Holocene archaeological record in Brazil: a geo-referenced database. Quaternary International, 301, 74-93.
Lapa Grande de Taquaruçu	C/E Bra	-19.6064	-43.7344	8080	40	Beta-216527	charcoal	Bueno, L., Dias, A. S., Steele, J. (2013). The Late Pleistocene/Early Holocene archaeological record in Brazil: a geo-referenced database. Quaternary International, 301, 74-93.
Lapa Mortuária	C/E Bra	-19.6388	-43.976	9760	70	Beta-221079	charcoal	Bueno, L., Dias, A. S., Steele, J. (2013). The Late Pleistocene/Early Holocene archaeological record in Brazil: a geo-referenced database. Quaternary International, 301, 74-93.
Lapa Pequena	C/E Bra	-16.6317	-43.881	8240	160	Birm-868	charcoal	Bueno, L., Dias, A. S., Steele, J. (2013). The Late Pleistocene/Early Holocene archaeological record in Brazil: a geo-referenced database. Quaternary International, 301, 74-93.
Lapa Pequena	C/E Bra	-16.6317	-43.881	7800	160	Birm-914	charcoal	Bueno, L., Dias, A. S., Steele, J. (2013). The Late Pleistocene/Early Holocene archaeological record in Brazil: a geo-referenced database. Quaternary International, 301, 74-93.
Lapa Pequena	C/E Bra	-16.6317	-43.881	7780	100	Birm-915	charcoal	Bueno, L., Dias, A. S., Steele, J. (2013). The Late Pleistocene/Early Holocene archaeological record in Brazil: a geo-referenced database. Quaternary International, 301, 74-93.
Lapa Pequena	C/E Bra	-16.6317	-43.881	7600	130	Birm-911	charcoal	Bueno, L., Dias, A. S., Steele, J. (2013). The Late Pleistocene/Early Holocene archaeological record in Brazil: a geo-referenced database. Quaternary International, 301, 74-93.
Lapa Pequena	C/E Bra	-16.6317	-43.881	7590	100	Birm-909	charcoal	Bueno, L., Dias, A. S., Steele, J. (2013). The Late Pleistocene/Early Holocene archaeological record in Brazil: a geo-referenced database. Quaternary International, 301, 74-93.
Lapa Pequena	C/E Bra	-16.6317	-43.881	7530	120	BIRM Birm-	charcoal	Bueno, L., Dias, A. S., Steele, J. (2013). The Late Pleistocene/Early Holocene archaeological record in Brazil: a geo-referenced database. Quaternary International, 301, 74-93.
Lapa Pequena	C/E Bra	-16.6317	-43.881	7400	150	Birm-912	charcoal	Bueno, L., Dias, A. S., Steele, J. (2013). The Late Pleistocene/Early Holocene archaeological record in Brazil: a geo-referenced database. Quaternary International, 301, 74-93.
Lapa Pequena	C/E Bra	-16.6317	-43.881	7030	100	Birm-913	charcoal	Bueno, L., Dias, A. S., Steele, J. (2013). The Late Pleistocene/Early Holocene archaeological record in Brazil: a geo-referenced database. Quaternary International, 301, 74-93.
Lapa Pintada	C/E Bra	8154249	613040	7000	70	Beta-243214	charcoal	Bueno, L., Dias, A. S., Steele, J. (2013). The Late Pleistocene/Early Holocene archaeological record in Brazil: a geo-referenced database. Quaternary International, 301, 74-93.
Lapa Vermelha IV series	C/E Bra	-19.6064	-43.8966	10200	220	Gif-3727	charcoal	Prous, A. (1986). Os mais antigos vestigios arqueologicos no Brasil Central. In: New Evidence for the Pleistocene Peopling of the Americas. Center for the Study of Early Man. University of Maine, Orono, Maine.
Lapa Vermelha IV series	C/E Bra	-19.6064	-43.8966	9580	200	Gif-3208	charcoal	Prous, A. (1986). Os mais antigos vestigios arqueologicos no Brasil Central. In: New Evidence for the Pleistocene Peopling of the Americas. Center for the Study of Early Man. University of Maine, Orono, Maine.
Lapa Vermelha IV series	C/E Bra	-19.6064	-43.8966	8490	160	Gif-3216	charcoal	Prous, A. (1986). Os mais antigos vestigios arqueologicos no Brasil Central. In: New Evidence for the Pleistocene Peopling of the Americas. Center for the Study of Early Man. University of Maine, Orono, Maine.
Mares 2	C/E Bra	-9.80306	-48.3936	9940	60	Beta-160599	charcoal	Bueno, L., Dias, A. S., Steele, J. (2013). The Late Pleistocene/Early Holocene archaeological record in Brazil: a geo-referenced database. Quaternary International, 301, 74-93.
MG-RP-6 - Lapa do Gentio	C/E Bra	-21.657	-52.553	10190	190	SI-6837	charcoal	Roosevelt, A. C. (1998). Ancient and modern hunter-gatherers of lowland South America: an evolutionary perspective. In: Advances in Historical Ecology (Ed: Balee, W.). pp191-212. Columbia University Press, New York.
MG-RP-6 - Lapa do Gentio	C/E Bra	-21.657	-52.553	9580	200	Gif 3208	charcoal	Bueno, L., Dias, A. S., Steele, J. (2013). The Late Pleistocene/Early Holocene archaeological record in Brazil: a geo-referenced database. Quaternary International, 301, 74-93.
MG-RP-6 - Lapa do Gentio	C/E Bra	-21.657	-52.553	8620	110	SI-3210	charcoal	Borrerro, L. (1996). The Pleistocene-Holocene transition in Southern South America. In: Humans at the end of the Ice Age. Eds Straus, L., Eriksen, B., Erlandson, J., Yesner, D. Plenun Press, New York, pp 52-75.
MG-RP-6 - Lapa do Gentio	C/E Bra	-21.657	-52.553	8595	215	SI-5077	charcoal	Bueno, L., Dias, A. S., Steele, J. (2013). The Late Pleistocene/Early Holocene archaeological record in Brazil: a geo-referenced database. Quaternary International, 301, 74-93.
MG-RP-6 - Lapa do Gentio	C/E Bra	-21.657	-52.553	8215	120	SI-2373	charcoal	Borrerro, L. (1996). The Pleistocene-Holocene transition in Southern South America. In: Humans at the end of the Ice Age. Eds Straus, L., Eriksen, B., Erlandson, J., Yesner, D. Plenun Press, New York, pp 52-75.
MG-VG-19/Barrerinho	C/E Bra	-15.8	-44.1	8845	90	SI-5511	charcoal	Borrerro, L. (1996). The Pleistocene-Holocene transition in Southern South America. In: Humans at the end of the Ice Age. Eds Straus, L., Eriksen, B., Erlandson, J., Yesner, D. Plenun Press, New York, pp 52-75.
MG-VG-II/Boqueirao Soberbo	C/E Bra	-15.7097	-44.0175	9135	105	SI-5508	charcoal	Borrerro, L. (1996). The Pleistocene-Holocene transition in Southern South America. In: Humans at the end of the Ice Age. Eds Straus, L., Eriksen, B., Erlandson, J., Yesner, D. Plenun Press, New York, pp 52-75.
MG-VG-II/Boqueirao Soberbo	C/E Bra	-15.7097	-44.0175	8865	110	SI-5509	charcoal	Borrerro, L. (1996). The Pleistocene-Holocene transition in Southern South America. In: Humans at the end of the Ice Age. Eds Straus, L., Eriksen, B., Erlandson, J., Yesner, D. Plenun Press, New York, pp 52-75.
Miracema do Tocantins 1	C/E Bra	-9.6375	-48.4138	10530	90	Beta-190080	charcoal	Bueno, L., Dias, A. S., Steele, J. (2013). The Late Pleistocene/Early Holocene archaeological record in Brazil: a geo-referenced database. Quaternary International, 301, 74-93.
Miracema do Tocantins 1	C/E Bra	-9.6375	-48.4138	9990	60	Beta-168605	charcoal	Bueno, L., Dias, A. S., Steele, J. (2013). The Late Pleistocene/Early Holocene archaeological record in Brazil: a geo-referenced database. Quaternary International, 301, 74-93.
Miracema do Tocantins 2	C/E Bra	unknown	unknown	9890	80	Beta-190082	charcoal	Bueno, L., Dias, A. S., Steele, J. (2013). The Late Pleistocene/Early Holocene archaeological record in Brazil: a geo-referenced database. Quaternary International, 301, 74-93.
Miracema do Tocantins 1	C/E Bra	-9.6375	-48.4138	9790	70	Beta-148339	charcoal	Bueno, L., Dias, A. S., Steele, J. (2013). The Late Pleistocene/Early Holocene archaeological record in Brazil: a geo-referenced database. Quaternary International, 301, 74-93.
Miracema do Tocantins 1	C/E Bra	-9.6375	-48.4138	9670	60	Beta-190081	charcoal	Bueno, L., Dias, A. S., Steele, J. (2013). The Late Pleistocene/Early Holocene archaeological record in Brazil: a geo-referenced database. Quaternary International, 301, 74-93.
Miracema do Tocantins 1	C/E Bra	-9.6375	-48.4138	9456	95	Gif-11836	charcoal	Bueno, L., Dias, A. S., Steele, J. (2013). The Late Pleistocene/Early Holocene archaeological record in Brazil: a geo-referenced database. Quaternary International, 301, 74-93.
Miracema do Tocantins 1	C/E Bra	-9.6375	-48.4138	9397	80	Gif-11835	charcoal	Bueno, L., Dias, A. S., Steele, J. (2013). The Late Pleistocene/Early Holocene archaeological record in Brazil: a geo-referenced database. Quaternary International, 301, 74-93.
Morro Furado (BA-RC-28)	C/E Bra	-13.7333	-44.05	8865	110	SI-6748	charcoal	Lima-Ribeiro, M. S., Diniz-Filho, J. A. F. (2013). American megafaunal extinctions and human arrival: improved evaluation using a meta-analytic approach. Quaternary International, 299, 38-52.
Morro Furado (BA-RC-28)	C/E Bra	-13.7333	-44.05	7707	115	SI 6747	charcoal	Schmitz, P.I. Prehistoric hunter-gatherers of Brazil. Journal of World Prehistory 1, 53-125.
MS-PA-02	C/E Bra	-19.583	-52.66	10480	80	Beta-47240	charcoal	Bueno, L., Dias, A. S., Steele, J. (2013). The Late Pleistocene/Early Holocene archaeological record in Brazil: a geo-referenced database. Quaternary International, 301, 74-93.
MS-PA-02	C/E Bra	-19.583	-52.66	10340	110	Beta-22645	charcoal	Bueno, L., Dias, A. S., Steele, J. (2013). The Late Pleistocene/Early Holocene archaeological record in Brazil: a geo-referenced database. Quaternary International, 301, 74-93.
MS-PA-02	C/E Bra	-19.583	-52.66	10090	70	Beta-22634	charcoal	Bueno, L., Dias, A. S., Steele, J. (2013). The Late Pleistocene/Early Holocene archaeological record in Brazil: a geo-referenced database. Quaternary International, 301, 74-93.
MT-SL-31/Morro da Janela	C/E Bra	-15.9216	-54.378	10080	80	Beta-78053	charcoal	Bueno, L., Dias, A. S., Steele, J. (2013). The Late Pleistocene/Early Holocene archaeological record in Brazil: a geo-referenced database. Quaternary International, 301, 74-93.
MT-SL-31/Morro da Janela	C/E Bra	-15.9216	-54.378	8390	80	B-110550	charcoal	Bueno, L., Dias, A. S., Steele, J. (2013). The Late Pleistocene/Early Holocene archaeological record in Brazil: a geo-referenced database. Quaternary International, 301, 74-93.
MT-SL-31/Morro da Janela	C/E Bra	-15.9216	-54.378	8270	80	B-110551	charcoal	Bueno, L., Dias, A. S., Steele, J. (2013). The Late Pleistocene/Early Holocene archaeological record in Brazil: a geo-referenced database. Quaternary International, 301, 74-93.
MT-SL-31/Morro da Janela	C/E Bra	-15.9216	-54.378	8210	80	B-110549	charcoal	Bueno, L., Dias, A. S., Steele, J. (2013). The Late Pleistocene/Early Holocene archaeological record in Brazil: a geo-referenced database. Quaternary International, 301, 74-93.
MT-SL-31/Morro da Janela	C/E Bra	-15.9216	-54.378	8180	80	B-91898	charcoal	Bueno, L., Dias, A. S., Steele, J. (2013). The Late Pleistocene/Early Holocene archaeological record in Brazil: a geo-referenced database. Quaternary International, 301, 74-93.
MT-SL-31/Morro da Janela	C/E Bra	-15.9216	-54.378	8160	60	B-91897	charcoal	Bueno, L., Dias, A. S., Steele, J. (2013). The Late Pleistocene/Early Holocene archaeological record in Brazil: a geo-referenced database. Quaternary International, 301, 74-93.
N4-WS-005	Trop. Lowlands	-5.966	-50.5333	8110	60	Beta-215056	charcoal	Bueno, L., Dias, A. S., Steele, J. (2013). The Late Pleistocene/Early Holocene archaeological record in Brazil: a geo-referenced database. Quaternary International, 301, 74-93.
N4-WS-005	Trop. Lowlands	-5.966	-50.5333	8050	70	Beat-215057	charcoal	Bueno, L., Dias, A. S., Steele, J. (2013). The Late Pleistocene/Early Holocene archaeological record in Brazil: a geo-referenced database. Quaternary International, 301, 74-93.
N4-WS-012	Trop. Lowlands	-5.95	-50.616	8240	90	Beta-21503	charcoal	Bueno, L., Dias, A. S., Steele, J. (2013). The Late Pleistocene/Early Holocene archaeological record in Brazil: a geo-referenced database. Quaternary International, 301, 74-93.
N4-WS-012	Trop. Lowlands	-5.95	-50.616	7970	70	Beta-215054	charcoal	Kipnis, R., Caldarelli, S., Oliveira, W. Contribuição para a cronologia da colonização amazônica e suas implicações teóricas. Revista de Arqueologia, v.18: 81-94
N4-WS-012	Trop. Lowlands	-5.95	-50.616	7960	60	Beta-215055	charcoal	Kipnis, R., Caldarelli, S., Oliveira, W. Contribuição para a cronologia da colonização amazônica e suas implicações teóricas. Revista de Arqueologia, v.18: 81-94
N4-WS-017	Trop. Lowlands	-5.95	-50.616	8310	60	Beta-215050	charcoal	Bueno, L., Dias, A. S., Steele, J. (2013). The Late Pleistocene/Early Holocene archaeological record in Brazil: a geo-referenced database. Quaternary International, 301, 74-93.
N4-WS-017	Trop. Lowlands	-5.95	-50.616	7680	100	Beta-215051	charcoal	Kipnis, R., Caldarelli, S., Oliveira, W. Contribuição para a cronologia da colonização amazônica e suas implicações teóricas. Revista de Arqueologia, v.18: 81-94
NV-V	Trop. Lowlands	-5.933	-50.666	8850	40	Beta-210858	charcoal	Bueno, L., Dias, A. S., Steele, J. (2013). The Late Pleistocene/Early Holocene archaeological record in Brazil: a geo-referenced database. Quaternary International, 301, 74-93.
NV-V	Trop. Lowlands	-5.933	-50.666	8680	40	Beta-210857	charcoal	Bueno, L., Dias, A. S., Steele, J. (2013). The Late Pleistocene/Early Holocene archaeological record in Brazil: a geo-referenced database. Quaternary International, 301, 74-93.
Pedra do Alexandre	C/E Bra	-17.198	-47.6189	9400	35	CSIC-965	charcoal	Etchevarne, C. (2000). A ocupacao humana do Nordeste brasileiro antes da colonizacao portugesa. Revista USP, 44, 112-141.
Pedra do Alexandre	C/E Bra	-17.198	-47.6189	9400	90	CSIC-967	charcoal	Etchevarne, C. (2000). A ocupacao humana do Nordeste brasileiro antes da colonizacao portugesa. Revista USP, 44, 112-141.
Pedra do Alexandre	C/E Bra	-17.198	-47.6189	8280	30	CSIC-1052	charcoal	Etchevarne, C. (2000). A ocupacao humana do Nordeste brasileiro antes da colonizacao portugesa. Revista USP, 44, 112-141.
Pedra do Alexandre	C/E Bra	-6.55	-36.5833	8280	30	CSIC-965	charcoal	Lima-Ribeiro, M. S., Diniz-Filho, J. A. F. (2013). American megafaunal extinctions and human arrival: improved evaluation using a meta-analytic approach. Quaternary International, 299, 38-52.
Ranchada	Trop. Lowlands	-5.29	-44.49	7970	40	Beta-175184	charcoal	Caldarelli, S., Costa, F., Kern, D. Assentamentos a céu aberto de caçadores-coletores datados da transição Pleistocene Final/Holoceno Inicial no sudeste do Pará. Revista de Arqueologia, v.18:95-108
RS-21/Schmitz	Pampas	-29.3835	-51.596	7800	50	Beta-204345	charcoal	Dias, A. S. (2012). Hunter-gatherer occupation of south Brazilian Atlantic Forest: paleonenvironment and archaeology. Quaternary International, 256, 12-18.
RS-C-61/Pilger	Pampas	-29.5126	-51.7278	8430	50	Beta-260455	charcoal	Bueno, L., Dias, A. S., Steele, J. (2013). The Late Pleistocene/Early Holocene archaeological record in Brazil: a geo-referenced database. Quaternary International, 301, 74-93.
RS-C-61/Pilger	Pampas	-29.5126	-51.7278	8150	50	Beta-260456	charcoal	Dias, A. S. (2012). Hunter-gatherer occupation of south Brazilian Atlantic Forest: paleonenvironment and archaeology. Quaternary International, 256, 12-18.
RS-C-61/Pilger	Pampas	-29.5126	-51.7278	8030	50	Beta-229583	charcoal	Bueno, L., Dias, A. S., Steele, J. (2013). The Late Pleistocene/Early Holocene archaeological record in Brazil: a geo-referenced database. Quaternary International, 301, 74-93.
RS-I-66/Milton Almeida	Pampas	-29.7181	-56.6638	10810	275	SI-2722	charcoal	Bueno, L., Dias, A. S., Steele, J. (2013). The Late Pleistocene/Early Holocene archaeological record in Brazil: a geo-referenced database. Quaternary International, 301, 74-93.
RS-I-67/Touro Passo I	Pampas	-29.7892	-57.075	9840	105	N-2519	charcoal	Borrerro, L. (1996). The Pleistocene-Holocene transition in Southern South America. In: Humans at the end of the Ice Age. Eds Straus, L., Eriksen, B., Erlandson, J., Yesner, D. Plenun Press, New York, pp 52-75.
RS-I-67/Touro Passo I	Pampas	-29.7892	-57.075	9230	145	SI-2625	charcoal	Borrerro, L. (1996). The Pleistocene-Holocene transition in Southern South America. In: Humans at the end of the Ice Age. Eds Straus, L., Eriksen, B., Erlandson, J., Yesner, D. Plenun Press, New York, pp 52-75.
RS-I-69/Laranjito	Pampas	-29.6133	-56.93	10800	150	N-2523	charcoal	Dillehay, T. (2000). The Settlement of the Americas. Basic Books, New York.
RS-I-69/Laranjito	Pampas	-29.6133	-56.93	10400	110	N-2521	charcoal	Dillehay, T. (2000). The Settlement of the Americas. Basic Books, New York.
RS-I-69/Laranjito	Pampas	-29.6133	-56.93	10240	80	SI-3106	charcoal	Borrerro, L. (1996). The Pleistocene-Holocene transition in Southern South America. In: Humans at the end of the Ice Age. Eds Straus, L., Eriksen, B., Erlandson, J., Yesner, D. Plenun Press, New York, pp 52-75.
RS-I-69/Laranjito	Pampas	-29.6133	-56.93	10200	125	N-2522	charcoal	Borrerro, L. (1996). The Pleistocene-Holocene transition in Southern South America. In: Humans at the end of the Ice Age. Eds Straus, L., Eriksen, B., Erlandson, J., Yesner, D. Plenun Press, New York, pp 52-75.
RS-I-70	Pampas	-29.7456	-57.048	9120	340	SI-2632	charcoal	Miller, E. (1987). Pesquisas arqueologicas paleoindigenas no Brasil Ocidental. Estudios Atacamenos, 8, 37-61.
RS-I-72/Palmito 2	Pampas	-29.5322	-56.865	9450	115	SI-2634	charcoal	Bueno, L., Dias, A. S., Steele, J. (2013). The Late Pleistocene/Early Holocene archaeological record in Brazil: a geo-referenced database. Quaternary International, 301, 74-93.
RS-IJ-67/Pessegueiro	Pampas	-29.7892	-57.075	9595	175	SI-2637	charcoal	Dias, A.S., Jacobus, A. Quão antigo é o povoamento do sul do Brasil? Revista do CEPA 27(38) 39-67
RS-S-327/Sangao	Pampas	-29.7725	-50.5622	8790	40	Beta-160845	charcoal	Bueno, L., Dias, A. S., Steele, J. (2013). The Late Pleistocene/Early Holocene archaeological record in Brazil: a geo-referenced database. Quaternary International, 301, 74-93.
RS-S-327/Sangao	Pampas	-29.7725	-50.5622	7390	40	Beta-154353	charcoal	Bueno, L., Dias, A. S., Steele, J. (2013). The Late Pleistocene/Early Holocene archaeological record in Brazil: a geo-referenced database. Quaternary International, 301, 74-93.
RS-S-337/Monjolo	Pampas	-29.8038	-51.585	7240	40	Beta-165626	charcoal	Bueno, L., Dias, A. S., Steele, J. (2013). The Late Pleistocene/Early Holocene archaeological record in Brazil: a geo-referenced database. Quaternary International, 301, 74-93.
RS-TQ-58/Garivaldino	Pampas	-29.5939	-51.7278	8230	190	Beta-32183	charcoal	Lima-Ribeiro, M. S., Diniz-Filho, J. A. F. (2013). American megafaunal extinctions and human arrival: improved evaluation using a meta-analytic approach. Quaternary International, 299, 38-52.
RS-TQ-58/Garivaldino	Pampas	-29.5939	-51.7278	8020	150	Beta-33458	charcoal	Lima-Ribeiro, M. S., Diniz-Filho, J. A. F. (2013). American megafaunal extinctions and human arrival: improved evaluation using a meta-analytic approach. Quaternary International, 299, 38-52.
RS-TQ-58/Garivaldino	Pampas	-29.5939	-51.7278	7250	350	Beta-44740	charcoal	Dias, A. S. (2012). Hunter-gatherer occupation of south Brazilian Atlantic Forest: paleonenvironment and archaeology. Quaternary International, 256, 12-18.
Sambaqui do Algodao	Trop. Lowlands	-22.93	-44.3467	7860	80	PLID T00-0677	charcoal	Lima, T. A., Macario, K. D., Anjos, R. M., Gomes, P. R. S., Coimbra, M. M., Elmore, D. (2004). The earliest shellmounds of the central-south Brazilian coast. Nuclear instruments and methods in physics research, Section B, Beam interactions with materials and atoms, 223-224, 691-694.
Santa Elina	C/E Bra	-16.33	-56.7638	10120	60	Gif-8954	charcoal	Vilhena Vialou, A. (2003). Santa Elina rockshelter, Brazil: evidence of the coexistence of man and Glossotherium. In: Ancient evidences for Paleo South America: from where the south wind blows. (Eds. Salemme, M., Miotti, L., Flegenheimer, N.). Texas A&M University Press.
Santa Elina	C/E Bra	-16.33	-56.7638	9790	20	Gif-11121	charcoal	Bueno, L., Dias, A. S., Steele, J. (2013). The Late Pleistocene/Early Holocene archaeological record in Brazil: a geo-referenced database. Quaternary International, 301, 74-93.
Santa Elina	C/E Bra	-16.33	-56.7638	9705	20	Gif-10685	charcoal	Bueno, L., Dias, A. S., Steele, J. (2013). The Late Pleistocene/Early Holocene archaeological record in Brazil: a geo-referenced database. Quaternary International, 301, 74-93.
Santa Elina	C/E Bra	-16.33	-56.7638	9635	20	Gif-10686	charcoal	Bueno, L., Dias, A. S., Steele, J. (2013). The Late Pleistocene/Early Holocene archaeological record in Brazil: a geo-referenced database. Quaternary International, 301, 74-93.
Santa Elina	C/E Bra	-16.33	-56.7638	9580	20	Gif-10684	charcoal	Bueno, L., Dias, A. S., Steele, J. (2013). The Late Pleistocene/Early Holocene archaeological record in Brazil: a geo-referenced database. Quaternary International, 301, 74-93.
Santa Elina	C/E Bra	-16.33	-56.7638	9460	90	Gif-9367	charcoal	Bueno, L., Dias, A. S., Steele, J. (2013). The Late Pleistocene/Early Holocene archaeological record in Brazil: a geo-referenced database. Quaternary International, 301, 74-93.
Santa Elina	C/E Bra	-16.33	-56.7638	9340	20	Gif-10683	charcoal	Bueno, L., Dias, A. S., Steele, J. (2013). The Late Pleistocene/Early Holocene archaeological record in Brazil: a geo-referenced database. Quaternary International, 301, 74-93.
Santa Elina	C/E Bra	-16.33	-56.7638	9340	70	Gif-11122	charcoal	Bueno, L., Dias, A. S., Steele, J. (2013). The Late Pleistocene/Early Holocene archaeological record in Brazil: a geo-referenced database. Quaternary International, 301, 74-93.
Santa Elina	C/E Bra	-16.33	-56.7638	9320	20	Gif-10535	charcoal	Bueno, L., Dias, A. S., Steele, J. (2013). The Late Pleistocene/Early Holocene archaeological record in Brazil: a geo-referenced database. Quaternary International, 301, 74-93.
Santa Elina	C/E Bra	-16.33	-56.7638	7940	70	Gif 9039	charcoal	Hubbe, A., Hubbe, M., Neves, W. A. (2013). The Brazilian megamastofauna of the Pleistocene/Holocene transition and its relationship with the early human settlement of the continent. Earth Science Reviews, 118, 1-10.
Santa Elina	C/E Bra	-16.33	-56.7638	7050	55	Gif 9368	charcoal	Hubbe, A., Hubbe, M., Neves, W. A. (2013). The Brazilian megamastofauna of the Pleistocene/Holocene transition and its relationship with the early human settlement of the continent. Earth Science Reviews, 118, 1-10.
Santa Elina	C/E Bra	-16.33	-56.7638	7010	70	Gif 9369	charcoal	Hubbe, A., Hubbe, M., Neves, W. A. (2013). The Brazilian megamastofauna of the Pleistocene/Holocene transition and its relationship with the early human settlement of the continent. Earth Science Reviews, 118, 1-10.
Santana do Riacho	C/E Bra	-19.1284	-43.7272	8990	100	Gif-4511	charcoal	Prous, A., 1991. Arqueologia Brasileira. Editora Universidade de Brasilia, Brasilia
Santana do Riacho	C/E Bra	-19.1284	-43.7272	8840	130	CDTN-1069	charcoal	Bueno, L., Dias, A. S., Steele, J. (2013). The Late Pleistocene/Early Holocene archaeological record in Brazil: a geo-referenced database. Quaternary International, 301, 74-93.
Santana do Riacho	C/E Bra	-19.1284	-43.7272	8400	300	CDTN-1002	charcoal	Bueno, L., Dias, A. S., Steele, J. (2013). The Late Pleistocene/Early Holocene archaeological record in Brazil: a geo-referenced database. Quaternary International, 301, 74-93.
Santana do Riacho	C/E Bra	-19.1284	-43.7272	8381	280	CDTN-1044	charcoal	Bueno, L., Dias, A. S., Steele, J. (2013). The Late Pleistocene/Early Holocene archaeological record in Brazil: a geo-referenced database. Quaternary International, 301, 74-93.
Santana do Riacho	C/E Bra	-19.1284	-43.7272	8185	110	CDTN-1039	charcoal	Bueno, L., Dias, A. S., Steele, J. (2013). The Late Pleistocene/Early Holocene archaeological record in Brazil: a geo-referenced database. Quaternary International, 301, 74-93.
SC-U-53	C/E Bra	-27.1716	-53.7519	7260	100	SI-440	charcoal	Simoes, M. (1972). Indices das fases arqueologicas brasileiras, 1950-1971. Publicacoes avulsas do Museu Paraense Emilio Goeldi, 18, Museu Paraense Emilio Goeldi, Belem.
Toca da Baixa da Cabaceira	C/E Bra	-8.787	-42.515	8800	60	Beta-159040	charcoal	Bueno, L., Dias, A. S., Steele, J. (2013). The Late Pleistocene/Early Holocene archaeological record in Brazil: a geo-referenced database. Quaternary International, 301, 74-93.
Toca da Baixa da Cabaceira	C/E Bra	-8.787	-42.515	8670	60	Beta-158554	charcoal	Bueno, L., Dias, A. S., Steele, J. (2013). The Late Pleistocene/Early Holocene archaeological record in Brazil: a geo-referenced database. Quaternary International, 301, 74-93.
Toca da Baixa do Cipo	C/E Bra	-8.86717	-43.0424	7940	90	Gif-6958	charcoal	Etchevarne, C. (2000). A ocupacao humana do Nordeste brasileiro antes da colonizacao portugesa. Revista USP, 44, 112-141.
Toca da Ema do sitio do bras	C/E Bra	-8.859	-42.588	8820	70	Beta-153987	plant	Bueno, L., Dias, A. S., Steele, J. (2013). The Late Pleistocene/Early Holocene archaeological record in Brazil: a geo-referenced database. Quaternary International, 301, 74-93.
Toca da Ema do sitio do bras	C/E Bra	-8.859	-42.588	8190	60	Beta-148100	charcoal	Bueno, L., Dias, A. S., Steele, J. (2013). The Late Pleistocene/Early Holocene archaeological record in Brazil: a geo-referenced database. Quaternary International, 301, 74-93.
Toca da Ema do sitio do bras	C/E Bra	-8.859	-42.588	8160	70	Beta-148102	charcoal	Bueno, L., Dias, A. S., Steele, J. (2013). The Late Pleistocene/Early Holocene archaeological record in Brazil: a geo-referenced database. Quaternary International, 301, 74-93.
Toca da Janela da Barra do Antoniao	C/E Bra	-8.8025	-42.4169	9670	140	Gif-8712	charcoal	Bueno, L., Dias, A. S., Steele, J. (2013). The Late Pleistocene/Early Holocene archaeological record in Brazil: a geo-referenced database. Quaternary International, 301, 74-93.
Toca da Lagoa de Cima IX	C/E Bra	-8.87045	-42.9886	10480	50	Beta-233909	charcoal	Bueno, L., Dias, A. S., Steele, J. (2013). The Late Pleistocene/Early Holocene archaeological record in Brazil: a geo-referenced database. Quaternary International, 301, 74-93.
Toca de Cima do Pilao	C/E Bra	-8.86583	-42.5858	10390	80	Beta-27345	charcoal	Bueno, L., Dias, A. S., Steele, J. (2013). The Late Pleistocene/Early Holocene archaeological record in Brazil: a geo-referenced database. Quaternary International, 301, 74-93.
Toca do Bojo	C/E Bra	-9.00182	-42.7628	9700	200	Gif-4627	charcoal	Etchevarne, C. (2000). A ocupacao humana do Nordeste brasileiro antes da colonizacao portugesa. Revista USP, 44, 112-141.
Toca do Bojo	C/E Bra	-9.00182	-42.7628	9080	170	Gif-4925	charcoal	Etchevarne, C. (2000). A ocupacao humana do Nordeste brasileiro antes da colonizacao portugesa. Revista USP, 44, 112-141.
Toca do Bojo	C/E Bra	-9.00182	-42.7628	8080	170	Gif-4625	charcoal	Etchevarne, C. (2000). A ocupacao humana do Nordeste brasileiro antes da colonizacao portugesa. Revista USP, 44, 112-141.
Toca do Bojo	C/E Bra	-9.00182	-42.7628	7180	90	Gif-4926	charcoal	Etchevarne, C. (2000). A ocupacao humana do Nordeste brasileiro antes da colonizacao portugesa. Revista USP, 44, 112-141.
Toca do Elias	C/E Bra	-8.844	-42.5616	10270	35	CAMS-95865	charcoal	Bueno, L., Dias, A. S., Steele, J. (2013). The Late Pleistocene/Early Holocene archaeological record in Brazil: a geo-referenced database. Quaternary International, 301, 74-93.
Toca do Fundo do Baixão da Pedra Furada	C/E Bra	-8.82056	-42.5578	8170	90	Beta-154635	charcoal	Guidon, N., Pessis, A., Martin, G. 2009. Pesquisas arqueológicas na região do Parque Nacional Serra da Capivara e seu entorno (Piauí-1998/2008). FUNDHAMentos, Recife, pp. 1-61.
Toca do Fundo do Baixão da Pedra Furada	C/E Bra	-8.82056	-42.5578	7380	40	Beta-158556	charcoal	Cisneiros Silva, D. 2008. SIMILARIDADES E DIFERENÇAS NAS PINTURAS RUPESTRES PRÉ-HISTÓRICAS DE CONTORNO ABERTO NO PARQUE NACIONAL SERRA DA CAPIVARA. PhD Thesis, Universidade Federal de Pernambuco, Pernambuco
Toca do Joao Leite	C/E Bra	-8.738	-42.743	10800	70	Beta-220088	charcoal	Bueno, L., Dias, A. S., Steele, J. (2013). The Late Pleistocene/Early Holocene archaeological record in Brazil: a geo-referenced database. Quaternary International, 301, 74-93.
Toca do Morcego	C/E Bra	-8.1569	-42.64	9200	40	Beta-200145	charcoal	Bueno, L., Dias, A. S., Steele, J. (2013). The Late Pleistocene/Early Holocene archaeological record in Brazil: a geo-referenced database. Quaternary International, 301, 74-93.
Toca do Morcego	C/E Bra	-8.1569	-42.64	9180	40	Beta-200148	charcoal	Bueno, L., Dias, A. S., Steele, J. (2013). The Late Pleistocene/Early Holocene archaeological record in Brazil: a geo-referenced database. Quaternary International, 301, 74-93.
Toca do Paraguaio	C/E Bra	-8.41667	-42.3331	7000	100	MC-2509	charcoal	Etchevarne, C. (2000). A ocupacao humana do Nordeste brasileiro antes da colonizacao portugesa. Revista USP, 44, 112-141.
Toca do Pau Doia	C/E Bra	-9.4051	-42.0249	7730	60	Beta-168603	charcoal	Lourdeau, A. (2015). Lithic technology and prehistoric settlement in Central and Northeast Brazil: definition and spatial distribution of the Itaparica technocomplex. PaleoAmerica, 1, 52-67.
Toca do Pau Doia	C/E Bra	-9.4051	-42.0249	7430	50	Beta-171278	charcoal	Lourdeau, A. (2015). Lithic technology and prehistoric settlement in Central and Northeast Brazil: definition and spatial distribution of the Itaparica technocomplex. PaleoAmerica, 1, 52-67.
Toca do Pau Doia	C/E Bra	-9.4051	-42.0249	7380	50	Beta-171277	charcoal	Lourdeau, A. (2015). Lithic technology and prehistoric settlement in Central and Northeast Brazil: definition and spatial distribution of the Itaparica technocomplex. PaleoAmerica, 1, 52-67.
Toca do Pica Pau	C/E Bra	-9.52972	-41.4921	8610	60	Beta-230401	charcoal	Lourdeau, A. (2015). Lithic technology and prehistoric settlement in Central and Northeast Brazil: definition and spatial distribution of the Itaparica technocomplex. PaleoAmerica, 1, 52-67.
Toca do Pica Pau	C/E Bra	-9.52972	-41.4921	7930	30	Beta-207268	charcoal	Lourdeau, A. (2015). Lithic technology and prehistoric settlement in Central and Northeast Brazil: definition and spatial distribution of the Itaparica technocomplex. PaleoAmerica, 1, 52-67.
Toca do Pica Pau	C/E Bra	-9.52972	-41.4921	7400	60	Beta-207267	charcoal	Lourdeau, A. (2015). Lithic technology and prehistoric settlement in Central and Northeast Brazil: definition and spatial distribution of the Itaparica technocomplex. PaleoAmerica, 1, 52-67.
Toca do Roca do Dalton	C/E Bra	-9.14715	-43.1891	8910	50	Beta-236595	charcoal	Guidon, N., Pessis, A., Martin, G. (2009). Pesquisas arqueologicas na regiao do Parque Nacional Serra da Capivara e seu entorno (Piaui-1998/2008). FUNDHAMentos Recife, pp 1-61.
Toca do Roca do Dalton	C/E Bra	-9.14715	-43.1891	8670	60	Beata-236594	charcoal	Bueno, L., Dias, A. S., Steele, J. (2013). The Late Pleistocene/Early Holocene archaeological record in Brazil: a geo-referenced database. Quaternary International, 301, 74-93.
Toca do Vento	C/E Bra	-8.66	-42.725	8500	60	Beta-200147	charcoal	Bueno, L., Dias, A. S., Steele, J. (2013). The Late Pleistocene/Early Holocene archaeological record in Brazil: a geo-referenced database. Quaternary International, 301, 74-93.
Toca do Ze Luis	C/E Bra	-8.86889	-42.613	9920	70	Beta-159042	charcoal	Bueno, L., Dias, A. S., Steele, J. (2013). The Late Pleistocene/Early Holocene archaeological record in Brazil: a geo-referenced database. Quaternary International, 301, 74-93.
Toca do Ze Luis	C/E Bra	-8.86889	-42.613	7000	80	Beta-159041	charcoal	Guidon, N., Pessis, A., Martin, G. (2009). Pesquisas arqueologicas na regiao do Parque Nacional Serra da Capivara e seu entorno (Piaui-1998/2008). FUNDHAMentos Recife, pp 1-61.
Toca dos Coqueiros	C/E Bra	-8.85556	-42.59	10640	50	Beta-104571	charcoal	Guidon, N., Pessis, A., Martin, G. (2009). Pesquisas arqueologicas na regiao do Parque Nacional Serra da Capivara e seu entorno (Piaui-1998/2008). FUNDHAMentos Recife, pp 1-61.
Toca dos Coqueiros	C/E Bra	-8.85556	-42.59	9870	50	Beta-109844	charcoal	Bueno, L., Dias, A. S., Steele, J. (2013). The Late Pleistocene/Early Holocene archaeological record in Brazil: a geo-referenced database. Quaternary International, 301, 74-93.
Toca Nova do Inhare	C/E Bra	-8.8519	-41.2998	10120	60	Beta-213555	charcoal	Lourdeau, A. (2015). Lithic technology and prehistoric settlement in Central and Northeast Brazil: definition and spatial distribution of the Itaparica technocomplex. PaleoAmerica, 1, 52-67.
Toca Nova do Inhare	C/E Bra	-8.8519	-41.2998	7330	50	Beta-213556	charcoal	Lourdeau, A. (2015). Lithic technology and prehistoric settlement in Central and Northeast Brazil: definition and spatial distribution of the Itaparica technocomplex. PaleoAmerica, 1, 52-67.
Monte Verde 2	S. Andes	-41.5047	-73.2044	12780	240	BETA-59082	wood	Dillehay, T. D. (1997). Monte Verde: a Late Pleistocene settlement in Chile. Vol. 2. The Archaeological Context and Interpretation. pp1071. Washington, DC, London: Smithsonian Institution Press.
Monte Verde 2	S. Andes	-41.5047	-73.2044	12650	130	TX-4437	wood	Dillehay, T. D. (1997). Monte Verde: a Late Pleistocene settlement in Chile. Vol. 2. The Archaeological Context and Interpretation. pp1071. Washington, DC, London: Smithsonian Institution Press.
Monte Verde 2	S. Andes	-41.5047	-73.2044	12510	60	UCR 4014	bone	Dillehay, T. D. (1997). Monte Verde: a Late Pleistocene settlement in Chile. Vol. 2. The Archaeological Context and Interpretation. pp1071. Washington, DC, London: Smithsonian Institution Press.
Monte Verde 2	S. Andes	-41.5047	-73.2044	12455	40	UCIAMS 10738	bone	George, D., Southon, J., Taylor, R. E. (2005). Resolving an anomolous radiocarbon determination on mastodon bone form Monte Verde, Chile. American Antiquity, 70, 766-772.
Monte Verde 2	S. Andes	-41.5047	-73.2044	12450	150	OXA-381	wood	Dillehay, T. D. (1997). Monte Verde: a Late Pleistocene settlement in Chile. Vol. 2. The Archaeological Context and Interpretation. pp1071. Washington, DC, London: Smithsonian Institution Press.
Monte Verde 2	S. Andes	-41.5047	-73.2044	12450	40	UCIAMS 10737	bone	George, D., Southon, J., Taylor, R. E. (2005). Resolving an anomolous radiocarbon determination on mastodon bone form Monte Verde, Chile. American Antiquity, 70, 766-772.
Monte Verde 2	S. Andes	-41.5047	-73.2044	12450	60	UCR 4015	bone	George, D., Southon, J., Taylor, R. E. (2005). Resolving an anomolous radiocarbon determination on mastodon bone form Monte Verde, Chile. American Antiquity, 70, 766-772.
Monte Verde 2	S. Andes	-41.5047	-73.2044	12310	40	Beta-239650	seaweed	Dillehay, T., C. Ramírez, M. Pino, M. B. Collins, J. Rossen, J. D. Pino‐Navarro (2008) Monte Verde: Seaweed, Food, Medicine, and the Peopling of South America Science 320, 784‐786.
Monte Verde 2	S. Andes	-41.5047	-73.2044	12290	60	Beta-238355	seaweed	Dillehay, T., C. Ramírez, M. Pino, M. B. Collins, J. Rossen, J. D. Pino‐Navarro (2008) Monte Verde: Seaweed, Food, Medicine, and the Peopling of South America Science 320, 784‐786.
Monte Verde 2	S. Andes	-41.5047	-73.2044	12230	140	BETA-6755	wood	Dillehay, T. D. (1997). Monte Verde: a Late Pleistocene settlement in Chile. Vol. 2. The Archaeological Context and Interpretation. pp1071. Washington, DC, London: Smithsonian Institution Press.
Monte Verde 2	S. Andes	-41.5047	-73.2044	11990	200	TX-3760	Bone
Monte Verde 2	S. Andes	-41.5047	-73.2044	12000	250	OXA-105	collagen	Dillehay, T. D. (1997). Monte Verde: a Late Pleistocene settlement in Chile. Vol. 2. The Archaeological Context and Interpretation. pp1071. Washington, DC, London: Smithsonian Institution Press.
Monte Verde 2	S. Andes	-41.5047	-73.2044	11920	120	TX-5376	wood	Dillehay, T. D. (1997). Monte Verde: a Late Pleistocene settlement in Chile. Vol. 2. The Archaeological Context and Interpretation. pp1071. Washington, DC, London: Smithsonian Institution Press.
Monte Verde 2	S. Andes	-41.5047	-73.2044	11790	200	TX-5374	charcoal	Dillehay, T. D. (1997). Monte Verde: a Late Pleistocene settlement in Chile. Vol. 2. The Archaeological Context and Interpretation. pp1071. Washington, DC, London: Smithsonian Institution Press.
Monte Verde	S. Andes	-41.5047	-73.2044	11640	90	BETA-52015	wood	Dillehay, T. D. (1997). Monte Verde: a Late Pleistocene settlement in Chile. Vol. 2. The Archaeological Context and Interpretation. pp1071. Washington, DC, London: Smithsonian Institution Press.
Chinchihuapi 1	S. Andes	-41.5047	-73.2044	12415	41	D-AMS-022486	charcoal	Dillehay, T. D., Ocampo, C., Saavedra, J., Pino, M., Scott-Cummings, L., Kovácik, P., ... & Alvar, R. (2019). New excavations at the late Pleistocene site of Chinchihuapi I, Chile. Quaternary Research, 92(1), 70-80.
Chinchihuapi 1	S. Andes	-41.5047	-73.2044	12453	42	D-AMS-028838	Chestnut-seed	Dillehay, T. D., Ocampo, C., Saavedra, J., Pino, M., Scott-Cummings, L., Kovácik, P., ... & Alvar, R. (2019). New excavations at the late Pleistocene site of Chinchihuapi I, Chile. Quaternary Research, 92(1), 70-80.
Chinchihuapi 1	S. Andes	-41.5047	-73.2044	12420	130	Beta-65842	wood	Dillehay, T. D., Ocampo, C., Saavedra, J., Pino, M., Scott-Cummings, L., Kovácik, P., ... & Alvar, R. (2019). New excavations at the late Pleistocene site of Chinchihuapi I, Chile. Quaternary Research, 92(1), 70-80.
Chinchihuapi 1	S. Andes	-41.5047	-73.2044	12210	40	Beta-375837	wood	Dillehay, T. D., Ocampo, C., Saavedra, J., Pino, M., Scott-Cummings, L., Kovácik, P., ... & Alvar, R. (2019). New excavations at the late Pleistocene site of Chinchihuapi I, Chile. Quaternary Research, 92(1), 70-80.
Chinchihuapi 1	S. Andes	-41.5047	-73.2044	9320	40	Beta-343109	charcoal	Dillehay, T. D., Ocampo, C., Saavedra, J., Pino, M., Scott-Cummings, L., Kovácik, P., ... & Alvar, R. (2019). New excavations at the late Pleistocene site of Chinchihuapi I, Chile. Quaternary Research, 92(1), 70-80.
Chinchihuapi 1	S. Andes	-41.5047	-73.2044	8989	74	D-AMS-021818	charcoal	Dillehay, T. D., Ocampo, C., Saavedra, J., Pino, M., Scott-Cummings, L., Kovácik, P., ... & Alvar, R. (2019). New excavations at the late Pleistocene site of Chinchihuapi I, Chile. Quaternary Research, 92(1), 70-80.
Chinchihuapi 1	S. Andes	-41.5047	-73.2044	8138	62	D-AMS-021817	charcoal	Dillehay, T. D., Ocampo, C., Saavedra, J., Pino, M., Scott-Cummings, L., Kovácik, P., ... & Alvar, R. (2019). New excavations at the late Pleistocene site of Chinchihuapi I, Chile. Quaternary Research, 92(1), 70-80.
TaguaTagua 1	S. Andes	-34.4689	-71.1664	11380	320	GX-1205	charcoal	Faught, M. K. (2008). Archaeological roots of human diversity in the new world: a compilation of accurate and precise radiocarbon ages from earliest sites. American Antiquity, 73, 670-698.
Cueva del Medio	Pat	-51.5833	-72.633	11120	130	NUTA-1737	bone	Nami, H. G., Nakamura, T. (1995). Cronologia radiocarbonica con AMS sobre muestras de huesos procedentes del sitio Cueva del Medio (Ultima Esperanza, Chile). Anales del Instituto de la Patagonia Serie Ciencias Humanas (Chile), 23, 125-133.
Quebrada Santa Julia	S. Andes	-31.4833	-71.23	11090	80	Beta-215089	charcoal	Jackson, D., Méndez, C., Seguel, R., Maldonando, A., Vargas, G. (2007). Initial occupation of the Pacific coast of Chile during late Pleistocene people of the Andes. Current Anthropology, 48, 725-731.
Tres Arroyos	Pat	-53.383	-68.7833	11085	70	OxA-9248	bone	Miotti, L., Salemme, M. C. (2003). When Patagonia was colonized: people mobility at high latitudes during Pleistocene-Holocene transition. Quaternary International, 109, 95-111.
Quebrada Santa Julia	S. Andes	-31.4833	-71.23	11060	80	Beta-215090	wood	Faught, M. K. (2008). Archaeological roots of human diversity in the new world: a compilation of accurate and precise radiocarbon ages from earliest sites. American Antiquity, 73, 670-698.
Cueva del Medio	Pat	-51.5833	-72.633	11040	250	NUTA-2197	bone	Nami, H. G., Nakamura, T. (1995). Cronologia radiocarbonica con AMS sobre muestras de huesos procedentes del sitio Cueva del Medio (Ultima Esperanza, Chile). Anales del Instituto de la Patagonia Serie Ciencias Humanas (Chile), 23, 125-133.
Taguatagua 1	S. Andes	-34.4689	-71.1664	11000	250	Gif-1265	charcoal	Palma, J. 1969. El sitio de Tagua Tagua en el ámbito paleoamericano, en: Actas del V Congreso Nacional de Arqueología Chilena, 315-325, Museo Arqueológico de La Serena, La Serena.
Cueva del Medio	Pat	-51.5833	-72.633	10960	150	NUTA-2330	bone	Nami, H. G., Nakamura, T. (1995). Cronologia radiocarbonica con AMS sobre muestras de huesos procedentes del sitio Cueva del Medio (Ultima Esperanza, Chile). Anales del Instituto de la Patagonia Serie Ciencias Humanas (Chile), 23, 125-133.
Cueva del Medio	Pat	-51.5833	-72.633	10930	230	Beta-39081	charcoal	Miotti, L., Salemme, M. C. (2003). When Patagonia was colonized: people mobility at high latitudes during Pleistocene-Holocene transition. Quaternary International, 109, 95-111.
Quebrada Mani	S. Andes	-21.0556	-69.3357	10930	30	UCIAMS 89018	charcoal	Latorre, C., Santoro, C. M., Ugalde, P. C., Gayo, E. M., Osorio, D., Salas-Egana, C., Pol-Holz, R. D., Joly, D., Rech, J. A. (2013). Late Pleistocene human occupation of the hyperarid cone in the Atacama Desert, northern Chile. Quaternary Science Reviews, 77, 19-30.
Quebrada Santa Julia	S. Andes	-31.4833	-71.23	10920	80	Beta-194725	charcoal	Jackson, D., Méndez, C., Seguel, R., Maldonando, A., Vargas, G. (2007). Initial occupation of the Pacific coast of Chile during late Pleistocene people of the Andes. Current Anthropology, 48, 725-731.
Cueva de los Chingues	Pat	-52093611	-69741944	10890	60	GX-32664	bone	Martin, F. 2012. Human-Carnivore Interaction at the End of the Pleistocene in Southern Patagonia, Chile. Journal of Taphonomy 10(3-4): 531-574
Cueva del Medio	Pat	-51.5833	-72.633	10885	90	AA 13018	bone	Martinic, M. 1996. La cueva del Milodón: historia de los hallazgos y otros sucesos. Relación de los estudios realizados a lo largo de un siglo (1895-1995). Anales del Instituto de la Patagonia 24: 43-80.
Cueva del Medio	Pat	-51.5833	-72.633	10860	160	NUTA-2331	bone	Nami, H. G., Nakamura, T. (1995). Cronologia radiocarbonica con AMS sobre muestras de huesos procedentes del sitio Cueva del Medio (Ultima Esperanza, Chile). Anales del Instituto de la Patagonia Serie Ciencias Humanas (Chile), 23, 125-133.
Cueva del Medio	Pat	-51.5833	-72.633	10850	130	NUTA-1812	bone	Nami, H. G., Nakamura, T. (1995). Cronologia radiocarbonica con AMS sobre muestras de huesos procedentes del sitio Cueva del Medio (Ultima Esperanza, Chile). Anales del Instituto de la Patagonia Serie Ciencias Humanas (Chile), 23, 125-133.
Quebrada Mani	S. Andes	-21.0556	-69.3357	10800	30	UGAMS 7049	charcoal	Latorre, C., Santoro, C. M., Ugalde, P. C., Gayo, E. M., Osorio, D., Salas-Egana, C., Pol-Holz, R. D., Joly, D., Rech, J. A. (2013). Late Pleistocene human occupation of the hyperarid cone in the Atacama Desert, northern Chile. Quaternary Science Reviews, 77, 19-30.
Cueva Lago Sofia-1	Pat	-51.533	-71.5333	10780	60	OxA-9319	bone	Miotti, L., Salemme, M. C. (2003). When Patagonia was colonized: people mobility at high latitudes during Pleistocene-Holocene transition. Quaternary International, 109, 95-111.
Tulan 109	S. Andes	-23.7904	-67.8076	10770	120	GX-24580	charcoal	Nunez, H., Stafford, T., Frassinetti, D. (2005). Primer registro de fosiles de Liolaemus en Chile (Reptilia, Saurai): Noticiario Mensual del Museo de Historia Natural, 356, 3-7.
Cueva del Medio	Pat	-51.5833	-72.633	10710	100	NUTA-1811	bone	Nami, H. G., Nakamura, T. (1995). Cronologia radiocarbonica con AMS sobre muestras de huesos procedentes del sitio Cueva del Medio (Ultima Esperanza, Chile). Anales del Instituto de la Patagonia Serie Ciencias Humanas (Chile), 23, 125-133.
Cueva del Medio	Pat	-51.5833	-72.633	10710	190	NUTA-2332	bone	Nami, H. G., Nakamura, T. (1995). Cronologia radiocarbonica con AMS sobre muestras de huesos procedentes del sitio Cueva del Medio (Ultima Esperanza, Chile). Anales del Instituto de la Patagonia Serie Ciencias Humanas (Chile), 23, 125-133.
Cueva Lago Sofia-1	Pat	-51.533	-71.5333	10710	70	OxA-8635	bone	Miotti, L., Salemme, M. C. (2003). When Patagonia was colonized: people mobility at high latitudes during Pleistocene-Holocene transition. Quaternary International, 109, 95-111.
Valiente	S. Andes	-32.0358	-71.1522	10700	30	UGAMS-5887	charcoal	Méndez, C. A., Stern, C. R., Reyes, O. R., Mena, F. (2012). Early Holocene long-distance transport in central-south Patagonia. Chungara, 44, 363-375.
Tres Arroyos	Pat	-53.383	-68.7833	10685	70	OxA-9247	bone	Miotti, L., Salemme, M. C. (2003). When Patagonia was colonized: people mobility at high latitudes during Pleistocene-Holocene transition. Quaternary International, 109, 95-111.
Cueva de los Chingues	Pat	-52093611	-69741944	10650	50	Ua-32666	Megafauna bone	Martin, F. 2012. Human-Carnivore Interaction at the End of the Pleistocene in Southern Patagonia, Chile. Journal of Taphonomy 10(3-4): 531-574
Tres Arroyos	Pat	-53.383	-68.7833	10630	70	OxA-9246	bone	Miotti, L., Salemme, M. C. (2003). When Patagonia was colonized: people mobility at high latitudes during Pleistocene-Holocene transition. Quaternary International, 109, 95-111.
Tres Arroyos	Pat	-53.383	-68.7833	10600	90	Beta-101023	charcoal	Borrerro, L. A. (2003). Taphonomy of the Tres Arroyos 1 rockshelter, Tierra de Fuego, Chile. Quaternary International, 109-110, 87-93.
Tulan 109	S. Andes	-23.7904	-67.8076	10590	150	Beta-142172	charcoal	Nunez, L., Grosjean, M., Cartagena, I. (2002). Human occupations and climate change in the Puna de Atacama, Chile. Science, 298, 821-824.
Tres Arroyos	Pat	-53.383	-68.7833	10580	50	Beta-113171	charcoal	Borrerro, L. A. (2003). Taphonomy of the Tres Arroyos 1 rockshelter, Tierra de Fuego, Chile. Quaternary International, 109-110, 87-93.
Tres Arroyos	Pat	-53.383	-68.7833	10575	65	OxA-9245	teeth	Miotti, L., Salemme, M. C. (2003). When Patagonia was colonized: people mobility at high latitudes during Pleistocene-Holocene transition. Quaternary International, 109, 95-111.
Cueva del Medio	Pat	-51.5833	-72.633	10550	120	Gr- N 14911	bone	Miotti, L., Salemme, M. C. (2003). When Patagonia was colonized: people mobility at high latitudes during Pleistocene-Holocene transition. Quaternary International, 109, 95-111.
Punta Ñagué	S. Andes	-32.0849	-71.4648	10550	50	OS - 68056	charcoal	Bearez, P., Jackson, D., Mollaret, N. (2015). Early Archaic fishing (12,600-9,200 cal yr BP) in the semiarid north coast of Chile. Journal of Island Coastal Archaeology, 10, 133-148.
Quebrada Mani	S. Andes	-21.0556	-69.3357	10505	25	UCIAMS 89019	plant	Latorre, C., Santoro, C. M., Ugalde, P. C., Gayo, E. M., Osorio, D., Salas-Egana, C., Pol-Holz, R. D., Joly, D., Rech, J. A. (2013). Late Pleistocene human occupation of the hyperarid cone in the Atacama Desert, northern Chile. Quaternary Science Reviews, 77, 19-30.
Salar de Punta Negra 1	S. Andes	-24.4714	-68.9233	10470	50	Bern-8155	peat	Grosjean, M., Nunez, L., Cartejena, I. (2005). Paleoindian occupation in the Atacama Desert, Northern Chile. Journal of Quaternary Sciecne, 20, 643-653.
Salar de Punta Negra 1	S. Andes	-24.4714	-68.9233	10460	50	Bern-8150	peat	Grosjean, M., Nunez, L., Cartejena, I. (2005). Paleoindian occupation in the Atacama Desert, Northern Chile. Journal of Quaternary Sciecne, 20, 643-653.
Cueva del Medio	Pat	-51.5833	-72.633	10450	100	NUTA-1735	bone	Nami, H. G., Nakamura, T. (1995). Cronologia radiocarbonica con AMS sobre muestras de huesos procedentes del sitio Cueva del Medio (Ultima Esperanza, Chile). Anales del Instituto de la Patagonia Serie Ciencias Humanas (Chile), 23, 125-133.
Salar de Punta Negra 1	S. Andes	-24.4714	-68.9233	10440	50	Poc-3266	peat	Gayo, E. M., Latorre, C., Santoro, C. M. (2015). Timing of occupation and regional settlement patterns revealed by time-series analyses of an archaeological radiocarbon database for the South-Central Andes (16-25S). Quaternary International, 356, 4-14.
Salar de Punta Negra 1	S. Andes	-24.4714	-68.9233	10440	50	Bern-8153	plant	Grosjean, M., Nunez, L., Cartejena, I. (2005). Paleoindian occupation in the Atacama Desert, Northern Chile. Journal of Quaternary Sciecne, 20, 643-653.
Cueva del Medio	Pat	-51.5833	-72.633	10430	80	Beta-52522	charcoal	Miotti, L., Salemme, M. C. (2003). When Patagonia was colonized: people mobility at high latitudes during Pleistocene-Holocene transition. Quaternary International, 109, 95-111.
Cueva del Medio	Pat	-51.5833	-72.633	10430	100	NUTA-1734	bone	Nami, H. G., Nakamura, T. (1995). Cronologia radiocarbonica con AMS sobre muestras de huesos procedentes del sitio Cueva del Medio (Ultima Esperanza, Chile). Anales del Instituto de la Patagonia Serie Ciencias Humanas (Chile), 23, 125-133.
Tres Arroyos	Pat	-53.383	-68.7833	10420	100	Dic-2733	bone	Miotti, L., Salemme, M. C. (2003). When Patagonia was colonized: people mobility at high latitudes during Pleistocene-Holocene transition. Quaternary International, 109, 95-111.
San Lorenzo 1	S. Andes	-23.2596	-67.7586	10400	130	N-3423	charcoal	Borrerro, L. (1996). The Pleistocene-Holocene transition in Southern South America. In: Humans at the end of the Ice Age. Eds Straus, L., Eriksen, B., Erlandson, J., Yesner, D. Plenun Press, New York, pp 52-75.
Pucon VI	S. Andes	-39.1879	-72.2241	10390	40	Beta-36998	charcoal	Navarro, X., Dillehay, T. D., Adan, L. (2010). Experiencias adaptativas tempranas de vida alfarera en el sector lacustre cordillerano de Villarrica. La ocupacion del sitio Pucon 6 (IX Region). Revista Cazadores-Recolectores del Cono Sur, 4, 59-76.
Quebrada Mani	S. Andes	-21.0556	-69.3357	10390	30	UGAMS 7048	charcoal	Latorre, C., Santoro, C. M., Ugalde, P. C., Gayo, E. M., Osorio, D., Salas-Egana, C., Pol-Holz, R. D., Joly, D., Rech, J. A. (2013). Late Pleistocene human occupation of the hyperarid cone in the Atacama Desert, northern Chile. Quaternary Science Reviews, 77, 19-30.
Quebrada Mani	S. Andes	-21.0556	-69.3357	10365	25	UCIAMS 84347	charcoal	Latorre, C., Santoro, C. M., Ugalde, P. C., Gayo, E. M., Osorio, D., Salas-Egana, C., Pol-Holz, R. D., Joly, D., Rech, J. A. (2013). Late Pleistocene human occupation of the hyperarid cone in the Atacama Desert, northern Chile. Quaternary Science Reviews, 77, 19-30.
Quebrada Mani	S. Andes	-21.0556	-69.3357	10360	30	UCIAMS 89022	dung	Latorre, C., Santoro, C. M., Ugalde, P. C., Gayo, E. M., Osorio, D., Salas-Egana, C., Pol-Holz, R. D., Joly, D., Rech, J. A. (2013). Late Pleistocene human occupation of the hyperarid cone in the Atacama Desert, northern Chile. Quaternary Science Reviews, 77, 19-30.
Cueva del Medio	Pat	-51.5833	-72.633	10350	130	Beta-58105	bone	Miotti, L., Salemme, M. C. (2003). When Patagonia was colonized: people mobility at high latitudes during Pleistocene-Holocene transition. Quaternary International, 109, 95-111.
Salar de Punta Negra 1	S. Andes	-24.4714	-68.9233	10350	60	Bern-8152	peat	Grosjean, M., Nunez, L., Cartejena, I. (2005). Paleoindian occupation in the Atacama Desert, Northern Chile. Journal of Quaternary Sciecne, 20, 643-653.
Quebrada Mani	S. Andes	-21.0556	-69.3357	10340	30	UGAMS 8243	wood	Latorre, C., Santoro, C. M., Ugalde, P. C., Gayo, E. M., Osorio, D., Salas-Egana, C., Pol-Holz, R. D., Joly, D., Rech, J. A. (2013). Late Pleistocene human occupation of the hyperarid cone in the Atacama Desert, northern Chile. Quaternary Science Reviews, 77, 19-30.
Alero El Pescador	S. Andes	-22.8825	-68.3789	10310	130	Beta-117570	charcoal	De Souza, P. (2004). Cazadores recolectores del Arcaico Temprano y Medio en la cuenca superior del rio Loa: sitios, conjuntos liticos y sistemas de asentamiento. Estudios Atacamenos, 27, 7-43.
Cueva del Medio	Pat	-51.5833	-72.633	10310	70	Gr- N 14913	charcoal	Miotti, L., Salemme, M. C. (2003). When Patagonia was colonized: people mobility at high latitudes during Pleistocene-Holocene transition. Quaternary International, 109, 95-111.
Cueva Lago Sofia-1	Pat	-51.533	-71.5333	10310	160	OxA-9504	bone	Miotti, L., Salemme, M. C. (2003). When Patagonia was colonized: people mobility at high latitudes during Pleistocene-Holocene transition. Quaternary International, 109, 95-111.
Tuina 1	S. Andes	-22.0704	-68.324	10310	160	GX-24206	plant	Betancourt, J. L., Latorre, C., Rech, A., Quade, J., Rylander, K. A. (2000). A 22,000 year record of monsoonal precipitation from Norther Chile's Atacama Desert. Science, 289, 1542-1546.
San Lorenzo 1	S. Andes	-23.2596	-67.7586	10280	120	HU-299	charcoal	Borrerro, L. (1996). The Pleistocene-Holocene transition in Southern South America. In: Humans at the end of the Ice Age. Eds Straus, L., Eriksen, B., Erlandson, J., Yesner, D. Plenun Press, New York, pp 52-75.
Tres Arroyos	Pat	-53.383	-68.7833	10280	110	Dic-2732	bone	Miotti, L., Salemme, M. C. (2003). When Patagonia was colonized: people mobility at high latitudes during Pleistocene-Holocene transition. Quaternary International, 109, 95-111.
Cueva Fell	Pat	-52.0298	-69.9846	10395	30	UCIAMS-104660	charcoal	Waters, M.; Amoroso, T. &, Stafford, T. 2015. Redating Fell's Cave, Chile and the Chronological Placement of the Fishtail Projectile Point. American Antiquity 80(2): 376-386.
Cueva Fell	Pat	-52.0298	-69.9846	10395	40	UCIAMS-106044	charcoal	Waters, M.; Amoroso, T. &, Stafford, T. 2015. Redating Fell's Cave, Chile and the Chronological Placement of the Fishtail Projectile Point. American Antiquity 80(2): 376-386.
Cueva Fell	Pat	-52.0298	-69.9846	10675	40	UCIAMS-104662	charcoal	Waters, M.; Amoroso, T. &, Stafford, T. 2015. Redating Fell's Cave, Chile and the Chronological Placement of the Fishtail Projectile Point. American Antiquity 80(2): 376-386.
Cueva Fell	Pat	-52.0298	-69.9846	10760	60	UCIAMS-106043	charcoal	Waters, M.; Amoroso, T. &, Stafford, T. 2015. Redating Fell's Cave, Chile and the Chronological Placement of the Fishtail Projectile Point. American Antiquity 80(2): 376-386.
Cueva Fell	Pat	-52.0298	-69.9846	10835	50	UCIAMS-106047	charcoal	Waters, M.; Amoroso, T. &, Stafford, T. 2015. Redating Fell's Cave, Chile and the Chronological Placement of the Fishtail Projectile Point. American Antiquity 80(2): 376-386.
Cueva Fell	Pat	-52.0298	-69.9846	10810	50	UCIAMS-106048	Humic Acids	Waters, M.; Amoroso, T. &, Stafford, T. 2015. Redating Fell's Cave, Chile and the Chronological Placement of the Fishtail Projectile Point. American Antiquity 80(2): 376-386.
Cueva de la Vieja	Pat	-42.2742	-71.54	10269	43	D-AMS 008980	charred material	Méndez, C., Nuevo Delaunay, A., Reyes, O., Ozán, I., Belmar, C. & López, P. (2018). The initial peopling of the central western Patagonia (southermost South America): Late Pleistocene through Holocene site contextand archaeological assemblages from Cueva de la Vieja site. Quaternary International 473, 261-277.
Quebrada Mani	S. Andes	-21.0556	-69.3357	10260	40	UGAMS 4066	plant	Latorre, C., Santoro, C. M., Ugalde, P. C., Gayo, E. M., Osorio, D., Salas-Egana, C., Pol-Holz, R. D., Joly, D., Rech, J. A. (2013). Late Pleistocene human occupation of the hyperarid cone in the Atacama Desert, northern Chile. Quaternary Science Reviews, 77, 19-30.
Salar de Punta Negra 6	S. Andes	-24.3696	-68.8486	10260	60	Beta-191578	charcoal	Grosjean, M., Nunez, L., Cartejena, I. (2005). Paleoindian occupation in the Atacama Desert, Northern Chile. Journal of Quaternary Sciecne, 20, 643-653.
Cueva de la Vieja	Pat	-42.2742	-71.54	10226	43	D-AMS 005300	charred material	Méndez, C., Nuevo Delaunay, A., Reyes, O., Ozán, I., Belmar, C. & López, P. (2018). The initial peopling of the central western Patagonia (southermost South America): Late Pleistocene through Holocene site contextand archaeological assemblages from Cueva de la Vieja site. Quaternary International 473, 261-277.
Quebrada Mani	S. Andes	-21.0556	-69.3357	10220	30	UGAMS 8242	wood	Latorre, C., Santoro, C. M., Ugalde, P. C., Gayo, E. M., Osorio, D., Salas-Egana, C., Pol-Holz, R. D., Joly, D., Rech, J. A. (2013). Late Pleistocene human occupation of the hyperarid cone in the Atacama Desert, northern Chile. Quaternary Science Reviews, 77, 19-30.
Quebrada Mani	S. Andes	-21.0556	-69.3357	10210	30	UGAMS 7050	charcoal	Latorre, C., Santoro, C. M., Ugalde, P. C., Gayo, E. M., Osorio, D., Salas-Egana, C., Pol-Holz, R. D., Joly, D., Rech, J. A. (2013). Late Pleistocene human occupation of the hyperarid cone in the Atacama Desert, northern Chile. Quaternary Science Reviews, 77, 19-30.
Marfilo 1	S. Andes	-39.4771	-71.9262	10190	120	Beta-164475	charcoal	Mera, R., García, C. (2004). Alero Marfilo-1. Ocupacion Holoceno temprana en la costa del Lago Calafquen (X Region-Chile). In: Contra viento y marea. Arqueologia de la Patagonia. (Eds. Civalero, M. T., Fernandez, P., Guraieb, A. G.). INAPL-SAA, Buenos AIres, pp 249-262.
Quebrada Mani	S. Andes	-21.0556	-69.3357	10165	25	UCIAMS 89021	plant	Latorre, C., Santoro, C. M., Ugalde, P. C., Gayo, E. M., Osorio, D., Salas-Egana, C., Pol-Holz, R. D., Joly, D., Rech, J. A. (2013). Late Pleistocene human occupation of the hyperarid cone in the Atacama Desert, northern Chile. Quaternary Science Reviews, 77, 19-30.
Quebrada Mani	S. Andes	-21.0556	-69.3357	10160	25	UCIAMS 89017	plant	Latorre, C., Santoro, C. M., Ugalde, P. C., Gayo, E. M., Osorio, D., Salas-Egana, C., Pol-Holz, R. D., Joly, D., Rech, J. A. (2013). Late Pleistocene human occupation of the hyperarid cone in the Atacama Desert, northern Chile. Quaternary Science Reviews, 77, 19-30.
Quebrada Mani	S. Andes	-21.0556	-69.3357	10155	25	UCIAMS 84345	charcoal	Latorre, C., Santoro, C. M., Ugalde, P. C., Gayo, E. M., Osorio, D., Salas-Egana, C., Pol-Holz, R. D., Joly, D., Rech, J. A. (2013). Late Pleistocene human occupation of the hyperarid cone in the Atacama Desert, northern Chile. Quaternary Science Reviews, 77, 19-30.
Cueva Lago Sofia-1	Pat	-51.533	-71.5333	10140	120	OxA-9505	bone	Miotti, L., Salemme, M. C. (2003). When Patagonia was colonized: people mobility at high latitudes during Pleistocene-Holocene transition. Quaternary International, 109, 95-111.
Tuina 1	S. Andes	-22.0704	-68.324	10140	160	GX-24203	plant	Latorre, C., Betancourt, J. J., Rylander, K. A., Quade, J., Matthei, O. (2003). A vegetation history from the arid prepuna of northern Chile (22-32S) over the last 13,5000 years. Paleogeography, Paleoclimatology, Paleoecology, 194, 223-246.
Quebrada Mani	S. Andes	-21.0556	-69.3357	10130	30	UGAMS 8241	wood	Latorre, C., Santoro, C. M., Ugalde, P. C., Gayo, E. M., Osorio, D., Salas-Egana, C., Pol-Holz, R. D., Joly, D., Rech, J. A. (2013). Late Pleistocene human occupation of the hyperarid cone in the Atacama Desert, northern Chile. Quaternary Science Reviews, 77, 19-30.
Tres Arroyos	Pat	-53.383	-68.7833	10130	210	OxA-9666	charcoal	Borrerro, L. A. (2003). Taphonomy of the Tres Arroyos 1 rockshelter, Tierra de Fuego, Chile. Quaternary International, 109-110, 87-93.
La Chimba 13	S. Andes	-23.4733	-70.3894	10120	70	Beta-94994	Charcoal	Llagostera, A., Weisner, R., Castillo, G., Cervellino, M., Costa-Junquiera, M. (2000). El complejo Huentelauquen bajo una perspectiva macroespacial y multidisciplinaria. Contribuciones Arqueologicas Museo Regional de Atacama, 5, 461-480.
Quebrada Mani	S. Andes	-21.0556	-69.3357	10120	25	UCIAMS 89020	plant	Latorre, C., Santoro, C. M., Ugalde, P. C., Gayo, E. M., Osorio, D., Salas-Egana, C., Pol-Holz, R. D., Joly, D., Rech, J. A. (2013). Late Pleistocene human occupation of the hyperarid cone in the Atacama Desert, northern Chile. Quaternary Science Reviews, 77, 19-30.
Quebrada Santa Julia	S. Andes	-31.4833	-71.23	10120	50	Beta-196068	peat	Faught, M. K. (2008). Archaeological roots of human diversity in the new world: a compilation of accurate and precise radiocarbon ages from earliest sites. American Antiquity, 73, 670-698.
TaguaTagua 2	S. Andes	-34.4689	-71.1664	10120	130	Beta-45520	charcoal	Faught, M. K. (2008). Archaeological roots of human diversity in the new world: a compilation of accurate and precise radiocarbon ages from earliest sites. American Antiquity, 73, 670-698.
Piuquenes	S. Andes	-32.9792	-70.2547	10115	80	GX 21921	charcoal	Stehberg, R., Blanco, J., Labarca, R. (2005). Piquenes rockshelter, the earliest human Pleistocene settlement in the Andes mountains of Central Chile. Current Research in the Pleistocene, 22, 2-4.
Quebrada Mani	S. Andes	-21.0556	-69.3357	10110	30	UGAMS 4561	plant	Latorre, C., Santoro, C. M., Ugalde, P. C., Gayo, E. M., Osorio, D., Salas-Egana, C., Pol-Holz, R. D., Joly, D., Rech, J. A. (2013). Late Pleistocene human occupation of the hyperarid cone in the Atacama Desert, northern Chile. Quaternary Science Reviews, 77, 19-30.
Quebrada Mani	S. Andes	-21.0556	-69.3357	10080	25	UCIAMS 89015	plant	Latorre, C., Santoro, C. M., Ugalde, P. C., Gayo, E. M., Osorio, D., Salas-Egana, C., Pol-Holz, R. D., Joly, D., Rech, J. A. (2013). Late Pleistocene human occupation of the hyperarid cone in the Atacama Desert, northern Chile. Quaternary Science Reviews, 77, 19-30.
Tuina 5	S. Andes	-22.0704	-68.324	10060	70	Beta-107120	charcoal	Nunez, L., Grosjean, M., Cartagena, I. (2002). Human occupations and climate change in the Puna de Atacama, Chile. Science, 298, 821-824.
Quebrada Mani	S. Andes	-21.0556	-69.3357	10030	40	UGAMS 4562	plant	Latorre, C., Santoro, C. M., Ugalde, P. C., Gayo, E. M., Osorio, D., Salas-Egana, C., Pol-Holz, R. D., Joly, D., Rech, J. A. (2013). Late Pleistocene human occupation of the hyperarid cone in the Atacama Desert, northern Chile. Quaternary Science Reviews, 77, 19-30.
El Chueco I	Pat	-44.6112	-71.292	10010	60	B-227703	charcoal	Lima-Ribeiro, M. S., Diniz-Filho, J. A. F. (2013). American megafaunal extinctions and human arrival: improved evaluation using a meta-analytic approach. Quaternary International, 299, 38-52.
Salar de Punta Negra 6	S. Andes	-24.3696	-68.8486	10000	50	Beta-309834	charcoal	Cartajena et al. 2012
Hakenasa	S. Andes	-17.8333	-69.366	9980	40	UGAMS2953	charcoal	MORENO A., C. SANTORO&C. LATORRE. 2009. Climate change and human occupation in the northernmost Chilean Altiplano over the last 11 500 cal yr BP. Journal of Quaternary Science 24: 373–82.
Hakenasa	S. Andes	-17.8333	-69.366	9975	40	UCIAMS 77762	charcoal	Osorio, D., Jackson, D., Ugalde, P., Latorre, C., De Pol-Hol, R., Santoro, C. 2011. Hakenasa Cave and its relevance for the peopling of the southern Andean Altiplano. Antiquity 85: 1194–1208.
Alero El Pescador	S. Andes	-22.8825	-68.3789	9970	60	Beta-129877	charcoal	De Souza, P. (2004). Cazadores recolectores del Arcaico Temprano y Medio en la cuenca superior del rio Loa: sitios, conjuntos liticos y sistemas de asentamiento. Estudios Atacamenos, 27, 7-43.
Valiente	S. Andes	-32.0283	-71.1603	9970	30	UGAMS-7820	charcoal	Méndez, C. A., Stern, C. R., Reyes, O. R., Mena, F. (2012). Early Holocene long-distance transport in central-south Patagonia. Chungara, 44, 363-375.
Quebrada Mani	S. Andes	-21.0556	-69.3357	9960	40	UGAMS 4564	plant	Latorre, C., Santoro, C. M., Ugalde, P. C., Gayo, E. M., Osorio, D., Salas-Egana, C., Pol-Holz, R. D., Joly, D., Rech, J. A. (2013). Late Pleistocene human occupation of the hyperarid cone in the Atacama Desert, northern Chile. Quaternary Science Reviews, 77, 19-30.
San Lorenzo 1	S. Andes	-23.2596	-67.7586	9960	125	N-34241	charcoal	Borrerro, L. (1996). The Pleistocene-Holocene transition in Southern South America. In: Humans at the end of the Ice Age. Eds Straus, L., Eriksen, B., Erlandson, J., Yesner, D. Plenun Press, New York, pp 52-75.
San Pedro Viejo de Pichasca	S. Andes	-30.3914	-70.8853	9920	110	IVIC-728	charcoal	Ampuero, G., Rivera, M. A. (1971). Las manifestaciones rupestres y arqueologicas del Valle de El Encanto (Ovalle, Chile). Boletin del Museo Arqueologico de la Serena, 14, 71-103.
La Chimba 13	S. Andes	-23.4733	-70.3894	9910	90	TO-6528	charcoal	Llagostera, A., Weisner, R., Castillo, G., Cervellino, M., Costa-Junquiera, M. (2000). El complejo Huentelauquen bajo una perspectiva macroespacial y multidisciplinaria. Contribuciones Arqueologicas Museo Regional de Atacama, 5, 461-480.
TaguaTagua 2	S. Andes	-34.4689	-71.1664	9900	100	Beta-45519	charcoal	Faught, M. K. (2008). Archaeological roots of human diversity in the new world: a compilation of accurate and precise radiocarbon ages from earliest sites. American Antiquity, 73, 670-698.
Tuina 5	S. Andes	-22.0704	-68.324	9840	110	Beta-107121	charcoal	Nunez, L., Grosjean, M., Cartagena, I. (2002). Human occupations and climate change in the Puna de Atacama, Chile. Science, 298, 821-824.
Hakenasa	S. Andes	-17.8333	-69.366	9830	40	UCIAMS 77761	charcoal	Osorio, D., Jackson, D., Ugalde, P., Latorre, C., De Pol-Hol, R., Santoro, C. 2011. Hakenasa Cave and its relevance for the peopling of the southern Andean Altiplano. Antiquity 85: 1194–1208.
Paposo Norte 9	S. Andes	-24.9947	-70.4648	9813	37	unknown	charcoal	Salazar, D., Figueroa, V., Andrade, P., Salinas, H., Power, X., Rebolledo, S., Parra, S., Orellana, H., Urrea, J. (2015). Cronologia y organizacion economica de las poblaciones arcaicas de la costa de Taltal. Estudios Atacamenos, 50, 7-46.
Tuina 1	S. Andes	-22.0704	-68.324	9800	67	GX-24209	plant	Latorre, C., Betancourt, J. J., Rylander, K. A., Quade, J., Matthei, O. (2003). A vegetation history from the arid prepuna of northern Chile (22-32S) over the last 13,5000 years. Paleogeography, Paleoclimatology, Paleoecology, 194, 223-246.
Cueva del Medio	Pat	-51.5833	-72.633	9770	70	Beta-40281	bone	Miotti, L., Salemme, M. C. (2003). When Patagonia was colonized: people mobility at high latitudes during Pleistocene-Holocene transition. Quaternary International, 109, 95-111.
Tuina 1	S. Andes	-22.0704	-68.324	9754	140	AA-44217	plant	Latorre, C., Betancourt, J. J., Rylander, K. A., Quade, J., Matthei, O. (2003). A vegetation history from the arid prepuna of northern Chile (22-32S) over the last 13,5000 years. Paleogeography, Paleoclimatology, Paleoecology, 194, 223-246.
Alero 227	S. Andes	-25.3042	-70.4488	9720	40	unknown	charcoal	Salazar, D., Figueroa, V., Andrade, P., Salinas, H., Power, X., Rebolledo, S., Parra, S., Orellana, H., Urrea, J. (2015). Cronologia y organizacion economica de las poblaciones arcaicas de la costa de Taltal. Estudios Atacamenos, 50, 7-46.
Piuquenes	S. Andes	-32.9792	-70.2547	9700	120	Beta-151284	charcoal	Stehberg, R., Blanco, J., Labarca, R. (2005). Piquenes rockshelter, the earliest human Pleistocene settlement in the Andes mountains of Central Chile. Current Research in the Pleistocene, 22, 2-4.
TaguaTagua 2	S. Andes	-34.4689	-71.1664	9710	90	Beta-45518	charcoal	Faught, M. K. (2008). Archaeological roots of human diversity in the new world: a compilation of accurate and precise radiocarbon ages from earliest sites. American Antiquity, 73, 670-698.
La Chimba 13	S. Andes	-23.4733	-70.3894	9680	160	P-2703	charcoal	Llagostera, A. (1979). Ocupacion humana en la costa norte de Chile asociada a peces local-extintos y a litos geometricos; (9680 +/- 160 anos AP). Actas del VII Congreso de Arqueologia de Chile, Ediciones Kultrun, 93-113.
Quebrada Santa Julia	S. Andes	-31.4833	-71.23	9640	50	Beta-204524	peat	Faught, M. K. (2008). Archaeological roots of human diversity in the new world: a compilation of accurate and precise radiocarbon ages from earliest sites. American Antiquity, 73, 670-698.
Tuina 1	S. Andes	-22.0704	-68.324	9630	130	GX-24205	plant	Latorre, C., Betancourt, J. J., Rylander, K. A., Quade, J., Matthei, O. (2003). A vegetation history from the arid prepuna of northern Chile (22-32S) over the last 13,5000 years. Paleogeography, Paleoclimatology, Paleoecology, 194, 223-246.
Quebrada Blanca	S. Andes	-21.2639	-69.5084	9610	70	Beta-139632	charcoal	Santoro, C. M., Standen, V. G. (2000). Ocupaciones humanas en Quebrada Blanca y cambios climaticos en el norte de Chile. Manuscript in posession of the authors.
Cueva del Medio	Pat	-51.5833	-72.633	9595	115	PITT-0344	charcoal	Miotti, L., Salemme, M. C. (2003). When Patagonia was colonized: people mobility at high latitudes during Pleistocene-Holocene transition. Quaternary International, 109, 95-111.
Chulqui 1A	S. Andes	-22.0958	-68.2251	9590	60	Beta-6845	charcoal	Sinclaire, A. C. (1985). Dos fechas radiocarbonicas del Alero Chulqui, Rio Toconoce: Noticia y Comentario. Chungara, 14, 71-79.
Marazzi	Pat	-53.4617	-69.3109	9590	210	Gif-1034	charcoal	Miotti, L., Salemme, M. C. (2003). When Patagonia was colonized: people mobility at high latitudes during Pleistocene-Holocene transition. Quaternary International, 109, 95-111.
Tambillo 1	S. Andes	-22.9736	-68.0219	9590	110	Beta-105687	soil	Nunez, L., Grosjean, M., Cartagena, I. (2002). Human occupations and climate change in the Puna de Atacama, Chile. Science, 298, 821-824.
Las Cuevas	S. Andes	-18.1486	-69.5029	9540	160	I-12835	charcoal	Santoro, C., Chacama, J. (1984). Secuencia cultural de las tierras altas del extremno norte de Chile. Estudios Atacamenos, 7, 85-103.
Baño Nuevo	Pat	-45.2644	-71.4428	9530	25	UCIAMS-10094	charcoal	Lima-Ribeiro, M. S., Diniz-Filho, J. A. F. (2013). American megafaunal extinctions and human arrival: improved evaluation using a meta-analytic approach. Quaternary International, 299, 38-52.
Hakenasa	S. Andes	-17.8333	-69.366	9520	70	B-187534	charcoal	MORENO A., C. SANTORO&C. LATORRE. 2009. Climate change and human occupation in the northernmost Chilean Altiplano over the last 11 500 cal yr BP. Journal of Quaternary Science 24: 373–82.
Pampa el Muerto	S. Andes	-18.5389	-70.0472	9510	50	Beta-319884	bone	Gayo, E. M., Latorre, C., Santoro, C. M. (2015). Timing of occupation and regional settlement patterns revealed by time-series analyses of an archaeological radiocarbon database for the South-Central Andes (16-25S). Quaternary International, 356, 4-14.
Piuquenes	S. Andes	-32.9792	-70.2547	9470	70	GX 21923	charcoal	Stehberg, R., Blanco, J., Labarca, R. (2005). Piquenes rockshelter, the earliest human Pleistocene settlement in the Andes mountains of Central Chile. Current Research in the Pleistocene, 22, 2-4.
Alero El Pescador	S. Andes	-22.8825	-68.3789	9460	70	Beta-143999	charcoal	De Souza, P. (2004). Cazadores recolectores del Arcaico Temprano y Medio en la cuenca superior del rio Loa: sitios, conjuntos liticos y sistemas de asentamiento. Estudios Atacamenos, 27, 7-43.
La Chimba 13	S. Andes	-23.4733	-70.3894	9460	90	TO-6526	charcoal	Llagostera, A., Weisner, R., Castillo, G., Cervellino, M., Costa-Junquiera, M. (2000). El complejo Huentelauquen bajo una perspectiva macroespacial y multidisciplinaria. Contribuciones Arqueologicas Museo Regional de Atacama, 5, 461-480.
Salar de Punta Negra 1	S. Andes	-24.4714	-68.9233	9450	50	POZ-3274	peat	Grosjean, M., Nunez, L., Cartejena, I. (2005). Paleoindian occupation in the Atacama Desert, Northern Chile. Journal of Quaternary Sciecne, 20, 643-653.
Baño Nuevo	Pat	-45.2644	-71.4428	9435	25	UCIAMS-10097	charcoal	Lima-Ribeiro, M. S., Diniz-Filho, J. A. F. (2013). American megafaunal extinctions and human arrival: improved evaluation using a meta-analytic approach. Quaternary International, 299, 38-52.
Cueva de la Vieja	Pat	-42.2742	-71.54	9400	40	Beta 317157	charred material	Méndez, C., Nuevo Delaunay, A., Reyes, O., Ozán, I., Belmar, C. & López, P. (2018). The initial peopling of the central western Patagonia (southermost South America): Late Pleistocene through Holocene site contextand archaeological assemblages from Cueva de la Vieja site. Quaternary International 473, 261-277.
Cueva de la Vieja	Pat	-42.2742	-71.54	9400	25	UGAMS 170011	charred material	Méndez, C., Nuevo Delaunay, A., Reyes, O., Ozán, I., Belmar, C. & López, P. (2018). The initial peopling of the central western Patagonia (southermost South America): Late Pleistocene through Holocene site contextand archaeological assemblages from Cueva de la Vieja site. Quaternary International 473, 261-277.
La Chimba 13	S. Andes	-23.4733	-70.3894	9400	160	P-2702	charcoal	Llagostera, A. (1979). Ocupacion humana en la costa norte de Chile asociada a peces local-extintos y a litos geometricos; (9680 +/- 160 anos AP). Actas del VII Congreso de Arqueologia de Chile, Ediciones Kultrun, 93-113.
San Ramón 15	S. Andes	-24.9165	-70.4093	9390	30	UGAMS 5442	charcoal	Salazar, D., Salinas, H., Guendon, J. K., Jackson, D., Figueroa, V. (2013). Hunter-gatherer-fisher mining during the archaic period in coastal northern Chile. In: Mining and quarrying in the ancient Andes: sociopolitical, economic, and symbolic dimensions. (Eds. Vaughn, K., Tripevich, N.). Springer, New York. pp 137-156.
San Ramón 15	S. Andes	-24.9165	-70.4093	9380	50	POZ 41243	charcoal	Salazar, D., Salinas, H., Guendon, J. K., Jackson, D., Figueroa, V. (2013). Hunter-gatherer-fisher mining during the archaic period in coastal northern Chile. In: Mining and quarrying in the ancient Andes: sociopolitical, economic, and symbolic dimensions. (Eds. Vaughn, K., Tripevich, N.). Springer, New York. pp 137-156.
San Ramón 15	S. Andes	-24.9165	-70.4093	9360	30	UGAMS 5441	charcoal	Salazar, D., Salinas, H., Guendon, J. K., Jackson, D., Figueroa, V. (2013). Hunter-gatherer-fisher mining during the archaic period in coastal northern Chile. In: Mining and quarrying in the ancient Andes: sociopolitical, economic, and symbolic dimensions. (Eds. Vaughn, K., Tripevich, N.). Springer, New York. pp 137-156.
Chulqui 1A	S. Andes	-22.0958	-68.2251	9330	140	Beta-117558	charcoal	Sinclaire, A. C. (1985). Dos fechas radiocarbonicas del Alero Chulqui, Rio Toconoce: Noticia y Comentario. Chungara, 14, 71-79.
Piuquenes	S. Andes	-32.9792	-70.2547	9320	130	GX 21920	charcoal	Stehberg, R., Blanco, J., Labarca, R. (2005). Piquenes rockshelter, the earliest human Pleistocene settlement in the Andes mountains of Central Chile. Current Research in the Pleistocene, 22, 2-4.
San Ramón 15	S. Andes	-24.9165	-70.4093	9310	50	POZ 32943	charcoal	Salazar, D., Salinas, H., Guendon, J. K., Jackson, D., Figueroa, V. (2013). Hunter-gatherer-fisher mining during the archaic period in coastal northern Chile. In: Mining and quarrying in the ancient Andes: sociopolitical, economic, and symbolic dimensions. (Eds. Vaughn, K., Tripevich, N.). Springer, New York. pp 137-156.
Tulan 68	S. Andes	-23.7904	-67.8076	9290	100	Beta-9290	charcoal	Nunez, H., Stafford, T., Frassinetti, D. (2005). Primer registro de fosiles de Liolaemus en Chile (Reptilia, Saurai): Noticiario Mensual del Museo de Historia Natural, 356, 3-7.
Piuquenes	S. Andes	-32.9792	-70.2547	9285	75	GX 21919	charcoal	Stehberg, R., Blanco, J., Labarca, R. (2005). Piquenes rockshelter, the earliest human Pleistocene settlement in the Andes mountains of Central Chile. Current Research in the Pleistocene, 22, 2-4.
Baño Nuevo	Pat	-45.2644	-71.4428	9260	25	UCIAMS-10103	bone	Lima-Ribeiro, M. S., Diniz-Filho, J. A. F. (2013). American megafaunal extinctions and human arrival: improved evaluation using a meta-analytic approach. Quaternary International, 299, 38-52.
Hakenasa	S. Andes	-17.8333	-69.366	9260	60	B-187533	charcoal	MORENO A., C. SANTORO&C. LATORRE. 2009. Climate change and human occupation in the northernmost Chilean Altiplano over the last 11 500 cal yr BP. Journal of Quaternary Science 24: 373–82.
La Chimba 13	S. Andes	-23.4733	-70.3894	9260	90	TO-6527	charcoal	Llagostera, A., Weisner, R., Castillo, G., Cervellino, M., Costa-Junquiera, M. (2000). El complejo Huentelauquen bajo una perspectiva macroespacial y multidisciplinaria. Contribuciones Arqueologicas Museo Regional de Atacama, 5, 461-480.
San Ramón 15	S. Andes	-24.9165	-70.4093	9250	30	UGAMS 5440	charcoal	Salazar, D., Salinas, H., Guendon, J. K., Jackson, D., Figueroa, V. (2013). Hunter-gatherer-fisher mining during the archaic period in coastal northern Chile. In: Mining and quarrying in the ancient Andes: sociopolitical, economic, and symbolic dimensions. (Eds. Vaughn, K., Tripevich, N.). Springer, New York. pp 137-156.
Baño Nuevo	Pat	-45.2644	-71.4428	9245	25	UCIAMS-10093	charcoal	Lima-Ribeiro, M. S., Diniz-Filho, J. A. F. (2013). American megafaunal extinctions and human arrival: improved evaluation using a meta-analytic approach. Quaternary International, 299, 38-52.
Salar de Punta Negra 1	S. Andes	-24.4714	-68.9233	9230	50	Bern-8154	peat	Grosjean, M., Nunez, L., Cartejena, I. (2005). Paleoindian occupation in the Atacama Desert, Northern Chile. Journal of Quaternary Sciecne, 20, 643-653.
Baño Nuevo	Pat	-45.2644	-71.4428	9200	80	Beta-90888	charcoal	Lima-Ribeiro, M. S., Diniz-Filho, J. A. F. (2013). American megafaunal extinctions and human arrival: improved evaluation using a meta-analytic approach. Quaternary International, 299, 38-52.
Salar de Punta Negra 1	S. Andes	-24.4714	-68.9233	9180	50	Bern-8151	peat	Grosjean, M., Nunez, L., Cartejena, I. (2005). Paleoindian occupation in the Atacama Desert, Northern Chile. Journal of Quaternary Sciecne, 20, 643-653.
Hakenasa	S. Andes	-17.8333	-69.366	9170	70	B-187532	charcoal	MORENO A., C. SANTORO&C. LATORRE. 2009. Climate change and human occupation in the northernmost Chilean Altiplano over the last 11 500 cal yr BP. Journal of Quaternary Science 24: 373–82.
La Chimba 13	S. Andes	-23.4733	-70.3894	9170	80	TO-5631	otolith	Llagostera, A., Weisner, R., Castillo, G., Cervellino, M., Costa-Junquiera, M. (2000). El complejo Huentelauquen bajo una perspectiva macroespacial y multidisciplinaria. Contribuciones Arqueologicas Museo Regional de Atacama, 5, 461-480.
Punta Ñagué	S. Andes	-32.0849	-71.4648	9160	40	Beta-341872	charcoal	Bearez, P., Jackson, D., Mollaret, N. (2015). Early Archaic fishing (12,600-9,200 cal yr BP) in the semiarid north coast of Chile. Journal of Island Coastal Archaeology, 10, 133-148.
San Ramón 15	S. Andes	-24.9165	-70.4093	9160	80	Beta-255687	charcoal	Salazar, D., Salinas, H., Guendon, J. K., Jackson, D., Figueroa, V. (2013). Hunter-gatherer-fisher mining during the archaic period in coastal northern Chile. In: Mining and quarrying in the ancient Andes: sociopolitical, economic, and symbolic dimensions. (Eds. Vaughn, K., Tripevich, N.). Springer, New York. pp 137-156.
Baño Nuevo	Pat	-45.2644	-71.4428	9155	25	CAMS-10087	charcoal	Lima-Ribeiro, M. S., Diniz-Filho, J. A. F. (2013). American megafaunal extinctions and human arrival: improved evaluation using a meta-analytic approach. Quaternary International, 299, 38-52.
Cueva Fell	Pat	-52.0298	-69.9846	9100	150	I-5144	charcoal	Bird, J. B. (1988). Travels and archaeology in South Chile. University of Iowa Press, Iowa.
Quebrada la Higuera	S. Andes	-18.7	-69.8	9090	75	AA-34477	charcoal	Gayo, E. M., Latorre, C., Santoro, C. M. (2015). Timing of occupation and regional settlement patterns revealed by time-series analyses of an archaeological radiocarbon database for the South-Central Andes (16-25S). Quaternary International, 356, 4-14.
Alero El Pescador	S. Andes	-22.8825	-68.3789	9080	60	Beta-129876	charcoal	De Souza, P. (2004). Cazadores recolectores del Arcaico Temprano y Medio en la cuenca superior del rio Loa: sitios, conjuntos liticos y sistemas de asentamiento. Estudios Atacamenos, 27, 7-43.
Tuina 1	S. Andes	-22.0704	-68.324	9080	130	N-3424	charcoal	Borrerro, L. (1996). The Pleistocene-Holocene transition in Southern South America. In: Humans at the end of the Ice Age. Eds Straus, L., Eriksen, B., Erlandson, J., Yesner, D. Plenun Press, New York, pp 52-75.
Baño Nuevo	Pat	-45.2644	-71.4428	9070	25	UCIAMS-10091	charcoal	Lima-Ribeiro, M. S., Diniz-Filho, J. A. F. (2013). American megafaunal extinctions and human arrival: improved evaluation using a meta-analytic approach. Quaternary International, 299, 38-52.
Cerros Pintados 2	S. Andes	-20.6078	-69.638	9066	80	Beta-150709	charcoal	Gayo, E. M., Latorre, C., Santoro, C. M. (2015). Timing of occupation and regional settlement patterns revealed by time-series analyses of an archaeological radiocarbon database for the South-Central Andes (16-25S). Quaternary International, 356, 4-14.
Cueva Fell	Pat	-52.0298	-69.9846	9030	230	I-5145	charcoal	Bird, J. B. (1988). Travels and archaeology in South Chile. University of Iowa Press, Iowa.
Tuina 1	S. Andes	-22.0704	-68.324	9025	155	GX-24204	plant	Latorre, C., Betancourt, J. J., Rylander, K. A., Quade, J., Matthei, O. (2003). A vegetation history from the arid prepuna of northern Chile (22-32S) over the last 13,5000 years. Paleogeography, Paleoclimatology, Paleoecology, 194, 223-246.
Baño Nuevo	Pat	-45.2644	-71.4428	8975	20	UCIAMS-10095	dung	Lima-Ribeiro, M. S., Diniz-Filho, J. A. F. (2013). American megafaunal extinctions and human arrival: improved evaluation using a meta-analytic approach. Quaternary International, 299, 38-52.
El Chueco I	Pat	-44.6112	-71.292	8970	30	UGAMS-5842	charcoal	Méndez, C., Reyes, O., Nuevo Delaunay, A., Trejo, V., Barberena, R., Velasquez, H. (2011). Ocupaciones humanas en la margen occidental de Patagonia Central: eventos de poblamiento en Alto Rio Cisnes. Magallania, 39, 223-242.
Ipilla 2	S. Andes	-18.5574	-69.5789	8940	30	UCIAMS 165637	charcoal	Osorio, D., Steele, J., Sepúlveda, M., Gayo, E. M., Capriles, J. M., Herrera, K., ... & Santoro, C. M. (2017). The Dry Puna as an ecological megapatch and the peopling of South America: Technology, mobility, and the development of a late Pleistocene/early Holocene Andean hunter-gatherer tradition in northern Chile. Quaternary International, 461, 41-53.
Piuquenes	S. Andes	-32.9792	-70.2547	8910	70	GX 21922	charcoal	Stehberg, R. (2012). Caverna Piquenes: aproximaciones a las adaptaciones humanas al medio cordillerano del Aconcagua; Pleistoceno Tardio al Holoceno Medio (11.500 - 7.00 AP). Museo Nacional de Historia Natural, Publicacion ocasional. Santiago de Chile museo.
Acha 2	S. Andes	-18.3495	-70.3434	8900	150	I-15249	charcoal	Gayó, M.E., Latorre, C., Santoro C. 2015. Timing of occupation and regional settlement patterns revealed by time-series analyses of an archaeological radiocarbon database for the South-Central Andes (16-25 S). Quaternary International 356: 4-14
Ipilla 2	S. Andes	-18.5574	-69.5789	8890	25	UCIAMS 165634	charcoal	Osorio, D., Steele, J., Sepúlveda, M., Gayo, E. M., Capriles, J. M., Herrera, K., ... & Santoro, C. M. (2017). The Dry Puna as an ecological megapatch and the peopling of South America: Technology, mobility, and the development of a late Pleistocene/early
Baño Nuevo	Pat	-45.2644	-71.4428	8890	90	Beta-90889	charcoal	Mena, F., Reyes, O., Stafford, T., Southon, J. (2003). Early human remains from Bano Nuevo-1 cave, Central Patagonian Andes, Chile: Quaternary International, 109-110, 113-121.
Baño Nuevo	Pat	-45.2644	-71.4428	8880	50	CAMS 36634	collagen	Reyes, O., Méndez, C., Mena, F., Moraga, M. (2012). The bioanthropological evidence of a CA. 10,000 CALYBP ten-individual group in central Patagonia. In: Southbound: Late Pleistocene peopling of Latin America. (Eds. Miotti, L., Salemme, M., Flegenheimer, N., Goebel, T.). College Station: Center for the Study of the First Americans.
Tambillo 1	S. Andes	-22.9736	-68.0219	8870	70	B-63365	charcoal	Nunez, L., Grosjean, M., Cartagena, I. (2002). Human occupations and climate change in the Puna de Atacama, Chile. Science, 298, 821-824.
Baño Nuevo	Pat	-45.2644	-71.4428	8850	50	CAMS-36663	bone	Miotti, L., Salemme, M. C. (2003). When Patagonia was colonized: people mobility at high latitudes during Pleistocene-Holocene transition. Quaternary International, 109, 95-111.
Ipilla 2	S. Andes	-18.5574	-69.5789	8845	30	QLH-S4-3A	charcoal	Santoro, C. M., Ugalde, P. C., Latorre, C., Salas, C., Osorio, D., Jackson, D., & Gayó, E. (2011). Ocupación Humana Pleistocénica en el Desierto de Atacama: Primeros resultados de la aplicación de un modelo predictivo de investigación interdisciplinaria. Chungará (Arica) 43, 353-366.
Ipilla 2	S. Andes	-18.5574	-69.5789	8845	25	UCIAMS 165639	charcoal	Osorio, D., Steele, J., Sepúlveda, M., Gayo, E. M., Capriles, J. M., Herrera, K., ... & Santoro, C. M. (2017). The Dry Puna as an ecological megapatch and the peopling of South America: Technology, mobility, and the development of a late Pleistocene/early
Cerros Pintados 2	S. Andes	-20.6078	-69.638	8840	90	Beta-9204	charcoal	Gayo, E. M., Latorre, C., Santoro, C. M. (2015). Timing of occupation and regional settlement patterns revealed by time-series analyses of an archaeological radiocarbon database for the South-Central Andes (16-25S). Quaternary International, 356, 4-14.
Ipilla 2	S. Andes	-18.5574	-69.5789	8840	30	QLH-S4-2	charcoal	Santoro, C. M., Ugalde, P. C., Latorre, C., Salas, C., Osorio, D., Jackson, D., & Gayó, E. (2011). Ocupación Humana Pleistocénica en el Desierto de Atacama: Primeros resultados de la aplicación de un modelo predictivo de investigación interdisciplinaria. Chungará (Arica) 43, 353-366.
Marazzi	Pat	-53.4617	-69.3109	8840	50	Beta-255157	charcoal	Morellao, F., San Roman, M., Prieto, A., Reyes, O., Bahamonde, G., Torres, J., Lucero, M. (2008). Linea de base de los recursos culturales y antecedentes historicos del area marina costera protegida Francisco Coloane. Programa de las Naciones Unidas para el desarrollo y Universidad de Magallanes, Punta Arenas.
El Chueco I	Pat	-44.6112	-71.292	8830	30	UGAMS-5843	charcoal	Méndez, C., Reyes, O., Nuevo Delaunay, A., Trejo, V., Barberena, R., Velasquez, H. (2011). Ocupaciones humanas en la margen occidental de Patagonia Central: eventos de poblamiento en Alto Rio Cisnes. Magallania, 39, 223-242.
El Chueco I	Pat	-44.6112	-71.292	8830	30	UGAMS-6110	charcoal	Méndez, C., Reyes, O., Nuevo Delaunay, A., Trejo, V., Barberena, R., Velasquez, H. (2011). Ocupaciones humanas en la margen occidental de Patagonia Central: eventos de poblamiento en Alto Rio Cisnes. Magallania, 39, 223-242.
Ipilla 2	S. Andes	-18.5574	-69.5789	8825	40	UCIAMS 77769	charcoal	Santoro, C. M., Ugalde, P. C., Latorre, C., Salas, C., Osorio, D., Jackson, D., & Gayó, E. (2011). Ocupación Humana Pleistocénica en el Desierto de Atacama: Primeros resultados de la aplicación de un modelo predictivo de investigación interdisciplinaria. Chungará (Arica) 43, 353-366.
Ipilla 2	S. Andes	-18.5574	-69.5789	8820	25	UCIAMS 165638	charcoal	Osorio, D., Steele, J., Sepúlveda, M., Gayo, E. M., Capriles, J. M., Herrera, K., ... & Santoro, C. M. (2017). The Dry Puna as an ecological megapatch and the peopling of South America: Technology, mobility, and the development of a late Pleistocene/early Holocene Andean hunter-gatherer tradition in northern Chile. Quaternary International, 461, 41-53.
Ipilla 2	S. Andes	-18.5574	-69.5789	8820	25	UCIAMS 165636	charcoal	Osorio, D., Steele, J., Sepúlveda, M., Gayo, E. M., Capriles, J. M., Herrera, K., ... & Santoro, C. M. (2017). The Dry Puna as an ecological megapatch and the peopling of South America: Technology, mobility, and the development of a late Pleistocene/early Holocene Andean hunter-gatherer tradition in northern Chile. Quaternary International, 461, 41-53.
Baño Nuevo	Pat	-45.2644	-71.4428	8800	50	CAMS 36633	collagen	Reyes, O., Méndez, C., Mena, F., Moraga, M. (2012). The bioanthropological evidence of a CA. 10,000 CALYBP ten-individual group in central Patagonia. In: Southbound: Late Pleistocene peopling of Latin America. (Eds. Miotti, L., Salemme, M., Flegenheimer, N., Goebel, T.). College Station: Center for the Study of the First Americans.
Cueva de la Vieja	Pat	-42.2742	-71.54	8790	50	Beta-3739666	charred material	Méndez, C., Nuevo Delaunay, A., Reyes, O., Ozán, I., Belmar, C. & López, P. (2018). The initial peopling of the central western Patagonia (southermost South America): Late Pleistocene through Holocene site contextand archaeological assemblages from Cueva de la Vieja site. Quaternary International 473, 261-277.
Hakenasa	S. Andes	-17.8333	-69.366	8789	60	B-187531	charcoal	MORENO A., C. SANTORO&C. LATORRE. 2009. Climate change and human occupation in the northernmost Chilean Altiplano over the last 11 500 cal yr BP. Journal of Quaternary Science 24: 373–82.
Ipilla 2	S. Andes	-18.5574	-69.5789	8785	30	QLH-S4-1	charcoal	Santoro, C. M., Ugalde, P. C., Latorre, C., Salas, C., Osorio, D., Jackson, D., & Gayó, E. (2011). Ocupación Humana Pleistocénica en el Desierto de Atacama: Primeros resultados de la aplicación de un modelo predictivo de investigación interdisciplinaria. Chungará (Arica) 43, 353-366.
Ipilla 2	S. Andes	-18.5574	-69.5789	8780	25	UCIAMS 165633	charcoal	Osorio, D., Steele, J., Sepúlveda, M., Gayo, E. M., Capriles, J. M., Herrera, K., ... & Santoro, C. M. (2017). The Dry Puna as an ecological megapatch and the peopling of South America: Technology, mobility, and the development of a late Pleistocene/early Holocene Andean hunter-gatherer tradition in northern Chile. Quaternary International, 461, 41-53.
Cueva Fell	Pat	-52.0298	-69.9846	8770	300	W 915	charcoal	Bird, J. B. (1988). Travels and archaeology in South Chile. University of Iowa Press, Iowa.
Ipilla 2	S. Andes	-18.5574	-69.5789	8730	35	UCIAMS-77768	charcoal	Santoro, C. M., Ugalde, P. C., Latorre, C., Salas, C., Osorio, D., Jackson, D., & Gayó, E. (2011). Ocupación Humana Pleistocénica en el Desierto de Atacama: Primeros resultados de la aplicación de un modelo predictivo de investigación interdisciplinaria. Chungará (Arica) 43, 353-366.
La Fundicion 1	S. Andes	-29.4348	-70.741	8730	90	Beta-108308	charcoal	Llagostera, A., Weisner, R., Castillo, G., Cervellino, M., Costa-Junquiera, M. (2000). El complejo Huentelauquen bajo una perspectiva macroespacial y multidisciplinaria. Contribuciones Arqueologicas Museo Regional de Atacama, 5, 461-480.
Ipilla 2	S. Andes	-18.5574	-69.5789	8725	25	UCIAMS 165632	charcoal	Osorio, D., Steele, J., Sepúlveda, M., Gayo, E. M., Capriles, J. M., Herrera, K., ... & Santoro, C. M. (2017). The Dry Puna as an ecological megapatch and the peopling of South America: Technology, mobility, and the development of a late Pleistocene/early Holocene Andean hunter-gatherer tradition in northern Chile. Quaternary International, 461, 41-53.
Aguas Calientes 1	S. Andes	-23.2413	-67.647	8720	100	Beta-105696	charcoal	Nunez, L., Grosjean, M., Cartagena, I. (2002). Human occupations and climate change in the Puna de Atacama, Chile. Science, 298, 821-824.
Ipilla 2	S. Andes	-18.5574	-69.5789	8700	70	UCIAMS 165635	charcoal	Osorio, D., Steele, J., Sepúlveda, M., Gayo, E. M., Capriles, J. M., Herrera, K., ... & Santoro, C. M. (2017). The Dry Puna as an ecological megapatch and the peopling of South America: Technology, mobility, and the development of a late Pleistocene/early Holocene Andean hunter-gatherer tradition in northern Chile. Quaternary International, 461, 41-53.
Baño Nuevo	Pat	-45.2644	-71.4428	8695	25	UCIAMS 10099	charcoal	Borrero, L. (2009). The elusive evidence: the archaeological record of the South American extinct megafauna. In: American megafaunal extinctions at the end of the Pleistocene. (Ed. Haynes, G.). Springer Science, Dordrecht.
Ipilla 2	S. Andes	-18.5574	-69.5789	8695	40	UCIAMS-77766	charcoal	Santoro, C. M., Ugalde, P. C., Latorre, C., Salas, C., Osorio, D., Jackson, D., & Gayó, E. (2011). Ocupación Humana Pleistocénica en el Desierto de Atacama: Primeros resultados de la aplicación de un modelo predictivo de investigación interdisciplinaria. Chungará (Arica) 43, 353-366.
Ipilla 2	S. Andes	-18.5574	-69.5789	8690	40	UCIAMS-77767	charcoal	Santoro, C. M., Ugalde, P. C., Latorre, C., Salas, C., Osorio, D., Jackson, D., & Gayó, E. (2011). Ocupación Humana Pleistocénica en el Desierto de Atacama: Primeros resultados de la aplicación de un modelo predictivo de investigación interdisciplinaria. Chungará (Arica) 43, 353-366.
Ipilla 2	S. Andes	-18.5574	-69.5789	8675	25	UCIAMS-84348	charcoal	Santoro, C. M., Ugalde, P. C., Latorre, C., Salas, C., Osorio, D., Jackson, D., & Gayó, E. (2011). Ocupación Humana Pleistocénica en el Desierto de Atacama: Primeros resultados de la aplicación de un modelo predictivo de investigación interdisciplinaria. Chungará (Arica) 43, 353-366.
Aragon 1	S. Andes	-19.6583	-69.7721	8660	230	GaK-5966	charcoal	Méndez, C. (2013). Terminal Pleistocene/early Holocene 14C dates from archaeological sites in Chile: critical chronological issues for the initial peopling of the region. Quaternary International, 301, 60-73.
Ipilla 2	S. Andes	-18.5574	-69.5789	8635	40	UCIAMS-77764	charcoal	Santoro, C. M., Ugalde, P. C., Latorre, C., Salas, C., Osorio, D., Jackson, D., & Gayó, E. (2011). Ocupación Humana Pleistocénica en el Desierto de Atacama: Primeros resultados de la aplicación de un modelo predictivo de investigación interdisciplinaria. Chungará (Arica) 43, 353-366.
Ipilla 2	S. Andes	-18.5574	-69.5789	8600	40	UCIAMS-77765	charcoal	Santoro, C. M., Ugalde, P. C., Latorre, C., Salas, C., Osorio, D., Jackson, D., & Gayó, E. (2011). Ocupación Humana Pleistocénica en el Desierto de Atacama: Primeros resultados de la aplicación de un modelo predictivo de investigación interdisciplinaria. Chungará (Arica) 43, 353-366.
Tambillo 1	S. Andes	-22.9736	-68.0219	8590	130	B-25536	charcoal	Nunez, L., Grosjean, M., Cartagena, I. (2002). Human occupations and climate change in the Puna de Atacama, Chile. Science, 298, 821-824.
Baño Nuevo	Pat	-45.2644	-71.4428	8530	160	Beta-90892	charcoal	Lima-Ribeiro, M. S., Diniz-Filho, J. A. F. (2013). American megafaunal extinctions and human arrival: improved evaluation using a meta-analytic approach. Quaternary International, 299, 38-52.
Ipilla 2	S. Andes	-18.5574	-69.5789	8510	30	UGAMS-4588	charcoal	Santoro, C. M., Ugalde, P. C., Latorre, C., Salas, C., Osorio, D., Jackson, D., & Gayó, E. (2011). Ocupación Humana Pleistocénica en el Desierto de Atacama: Primeros resultados de la aplicación de un modelo predictivo de investigación interdisciplinaria. Chungará (Arica) 43, 353-366.
Piuquenes	S. Andes	-32.9792	-70.2547	8510	120	GX 21918	charcoal	Stehberg, R. (2012). Caverna Piquenes: aproximaciones a las adaptaciones humanas al medio cordillerano del Aconcagua; Pleistoceno Tardio al Holoceno Medio (11.500 - 7.00 AP). Museo Nacional de Historia Natural, Publicacion ocasional. Santiago de Chile museo.
Cueva Fell	Pat	-52.0298	-69.9846	8480	135	I-5143	charcoal	Bird, J. B. (1988). Travels and archaeology in South Chile. University of Iowa Press, Iowa.
Caleta Vitor 3	S. Andes	-18.75	-70.3333	8420	40	ANU31016	charcoal	Gayo, E. M., Latorre, C., Santoro, C. M. (2015). Timing of occupation and regional settlement patterns revealed by time-series analyses of an archaeological radiocarbon database for the South-Central Andes (16-25S). Quaternary International, 356, 4-14.
Marfilo 1	S. Andes	-39.4771	-71.9262	8420	50	Beta-138919	charcoal	Mera, R., García, C. (2004). Alero Marfilo-1. Ocupacion Holoceno temprana en la costa del Lago Calafquen (X Region-Chile). In: Contra viento y marea. Arqueologia de la Patagonia. (Eds. Civalero, M. T., Fernandez, P., Guraieb, A. G.). INAPL-SAA, Buenos AIres, pp 249-262.
Cueva de la Vieja	Pat	-42.2742	-71.54	8413	50	D-AMS 008982	charred material	Méndez, C., Nuevo Delaunay, A., Reyes, O., Ozán, I., Belmar, C. & López, P. (2018). The initial peopling of the central western Patagonia (southermost South America): Late Pleistocene through Holocene site contextand archaeological assemblages from Cueva de la Vieja site. Quaternary International 473, 261-277.
Hakenasa	S. Andes	-17.8333	-69.366	8340	300	I-13287	charcoal	MORENO A., C. SANTORO&C. LATORRE. 2009. Climate change and human occupation in the northernmost Chilean Altiplano over the last 11 500 cal yr BP. Journal of Quaternary Science 24: 373–82.
Las Cuevas	S. Andes	-18.1486	-69.5029	8270	250	I-13128	charcoal	Santoro, C., Chacama, J. (1984). Secuencia cultural de las tierras altas del extremno norte de Chile. Estudios Atacamenos, 7, 85-103.
Caleta Vitor 3	S. Andes	-18.75	-70.3333	8260	30	UGAMS-10516	wood	Gayo, E. M., Latorre, C., Santoro, C. M. (2015). Timing of occupation and regional settlement patterns revealed by time-series analyses of an archaeological radiocarbon database for the South-Central Andes (16-25S). Quaternary International, 356, 4-14.
El Chueco I	Pat	-44.6112	-71.292	8250	60	B-227702	charcoal	Lima-Ribeiro, M. S., Diniz-Filho, J. A. F. (2013). American megafaunal extinctions and human arrival: improved evaluation using a meta-analytic approach. Quaternary International, 299, 38-52.
Tuyajto 1b	S. Andes	-24.0164	-67.3682	8210	110	Beta-105692	charcoal	Nunez, L., Grosjean, M., Cartagena, I. (2002). Human occupations and climate change in the Puna de Atacama, Chile. Science, 298, 821-824.
Tulan 67	S. Andes	-23.7904	-67.8076	8190	120	Beta-25535	charcoal	Nunez, L., Grosjean, M., Cartagena, I. (2002). Human occupations and climate change in the Puna de Atacama, Chile. Science, 298, 821-824.
Cueva Fell	Pat	-52.0298	-69.9846	8180	135	I-5142	charcoal	Bird, J. B. (1988). Travels and archaeology in South Chile. University of Iowa Press, Iowa.
Patapatane	S. Andes	-17.9737	-69.7364	8160	160	I-12837	charcoal	Santoro, C., Chacama, J. (1984). Secuencia cultural de las tierras altas del extremno norte de Chile. Estudios Atacamenos, 7, 85-103.
Posonby	Pat	-52.5918	-71.4787	8159	69	UTRECHT 911	charcoal	Legoupil, D. (2003). Cazadores-recolectores de Posonby (Patagonia austral) y su paleoambiente desde VI al III milenio A. C. Magallania 31, tirada especial (Documentos), 463 pp. Punta Arenas.
San Martin 4	S. Andes	-21.3561	-68.5306	8130	50	Beta-116573	charcoal	Nunez, L., Grosjean, M., Cartagena, I. (2002). Human occupations and climate change in the Puna de Atacama, Chile. Science, 298, 821-824.
Tuyajto 1b	S. Andes	-24.0164	-67.3682	8130	110	Beta-105691	charcoal	Nunez, L., Grosjean, M., Cartagena, I. (2002). Human occupations and climate change in the Puna de Atacama, Chile. Science, 298, 821-824.
Caleta Vitor 3	S. Andes	-18.75	-70.3333	8075	40	ANU31014	charcoal	Gayo, E. M., Latorre, C., Santoro, C. M. (2015). Timing of occupation and regional settlement patterns revealed by time-series analyses of an archaeological radiocarbon database for the South-Central Andes (16-25S). Quaternary International, 356, 4-14.
San Martin 4	S. Andes	-21.3561	-68.5306	8070	50	Beta-116573	charcoal	Núñez, L., Grosjean, M. Cartajena, I. 1999. Un ecorefugio oportunístico en la puna de Atacama durante eventos áridos del Holoceno Medio. Estudios Atacameños 17: 125-174
Casa de Piedra de Roselló	Pat	-45.4638	-71.3883	7719	51	AA-103811	charcoal	Castro Esnal, A., Pérez de Micou, C. B., & Casanueva, M. L. (2017). Early Holocene Occupation of the Forest-Steppe Ecotone of Southern South America: Evidence from Casa de Piedra de Roselló Cave (Chubut, Patagonia Argentina). PaleoAmerica, 3(3), 276-282.
Casa de Piedra de Roselló	Pat	-45.4638	-71.3883	8033	37	AA-105881	charcoal	Castro Esnal, A., Pérez de Micou, C. B., & Casanueva, M. L. (2017). Early Holocene Occupation of the Forest-Steppe Ecotone of Southern South America: Evidence from Casa de Piedra de Roselló Cave (Chubut, Patagonia Argentina). PaleoAmerica, 3(3), 276-282.
Toconce Confluencia	S. Andes	-22.0653	-68.4009	7990	125	Beta-1995	charcoal	Gayo, E. M., Latorre, C., Santoro, C. M. (2015). Timing of occupation and regional settlement patterns revealed by time-series analyses of an archaeological radiocarbon database for the South-Central Andes (16-25S). Quaternary International, 356, 4-14.
Chulqui 1A	S. Andes	-22.0958	-68.2251	7990	125	Beta-7324	charcoal	Gayo, E. M., Latorre, C., Santoro, C. M. (2015). Timing of occupation and regional settlement patterns revealed by time-series analyses of an archaeological radiocarbon database for the South-Central Andes (16-25S). Quaternary International, 356, 4-14.
LV 531	S. Andes	-32.1078	-71.5135	7880	25	CAMs 144818	charcoal	Ballaster, B., Jackson, D., Carre, M., Maldonado, A., Méndez, C., Seguel, R. (2012). An early Holocene task camp (~8.5 kacal BP) on the coast of the semi-arid north of Chile. Antiquity, 86, 88-98.
Tiliviche 1b	S. Andes	-19.2646	-69.6293	7850	280	GAK-6052	plant	Nunez, A. L., Moragas, W. C. (1978). Ocupacion arcaica temprana en Tiliviche, Norte de Chile (1 Region). Boletin Museo Arqueologico de La Serena, 16, 53-76.
Pali Aike	Pat	-52.0942	-69.7338	7830	60	Beta-099066	bone	Neves, W., Powell, J. F., Ozolins, E. G. (1999). Extra-continental morphological affinities of Palli Aike, southern Chile. Interciencia, 24, 258-263.
Quebrada Santa Julia	S. Andes	-31.4833	-71.23	7830	40	Beta-204523	soil	Maldonado, A., Méndez, C., Ugalde, P., Jackson, D., Seguel, R., Latorre, C. (2010). Early Holocene climate change and human occupation along the semiarid coast of north-central Chile. Journal of Quaternary Science, DOI: 10.1002/jqs.1385.
LV 531	S. Andes	-32.1078	-71.5135	7780	35	CAMS 144812	charcoal	Ballaster, B., Jackson, D., Carre, M., Maldonado, A., Méndez, C., Seguel, R. (2012). An early Holocene task camp (~8.5 kacal BP) on the coast of the semi-arid north of Chile. Antiquity, 86, 88-98.
Alero Entrada Baker	Pat	-47.0286	-72.0463	7750	110	UCLA 2712a	charcoal	Méndez, C. (2013). Terminal Pleistocene/early Holocene 14C dates from archaeological sites in Chile: critical chronological issues for the initial peopling of the region. Quaternary International, 301, 60-73.
Cueva Lago Sofia-1	Pat	-51.533	-71.5333	7740	200	A-7238	charcoal	Martinic, M. (1995). Los Aonikenk. Historia y cultura. Ediciones de la Universidad de Magallanes, Punta Arenas.
Cueva de la Vieja	Pat	-42.2742	-71.54	7693	54	AA 103448		Méndez, C., Nuevo Delaunay, A., Reyes, O., Ozán, I., Belmar, C. & López, P. (2018). The initial peopling of the central western Patagonia (southermost South America): Late Pleistocene through Holocene site contextand archaeological assemblages from Cueva de la Vieja site. Quaternary International 473, 261-277.
Posonby	Pat	-52.5918	-71.4787	7655	85	Gif-10782	charcoal	Legoupil, D. (2003). Cazadores-recolectores de Posonby (Patagonia austral) y su paleoambiente desde VI al III milenio A. C. Magallania 31, tirada especial (Documentos), 463 pp. Punta Arenas.
Pucon VI	S. Andes	-39.1879	-72.2241	7650	80	Beta-36776	charcoal	Navarro, X., Dillehay, T. D., Adan, L. (2010). Experiencias adaptativas tempranas de vida alfarera en el sector lacustre cordillerano de Villarrica. La ocupacion del sitio Pucon 6 (IX Region). Revista Cazadores-Recolectores del Cono Sur, 4, 59-76.
Lu-69 Tren Trenkuel	S. Andes	-38.06	-73.0164	7625	55	AA 64644	charcoal	Dillehay, T. D., Rossen, J., Andres, T. C., Williams, D. E. (2007). Preceramic adoption of peanut, squash, and cotton in Northern Peru. Science, 316, 1890-1893.
Posonby	Pat	-52.5918	-71.4787	7610	170	Gif-1051	plant	Ortiz-Troncoso, O. (1980-1981). Inventory of radiocarbon dates from Southern Patagonia and Tierra del Fuego. Journal Societe Americanistes, 67, 185-211.
Acha 4	S. Andes	-18.35	-70.3434	7530	40	Beta-165148	plant	Gayo, E. M., Latorre, C., Santoro, C. M. (2015). Timing of occupation and regional settlement patterns revealed by time-series analyses of an archaeological radiocarbon database for the South-Central Andes (16-25S). Quaternary International, 356, 4-14.
Patillo	S. Andes	-20.7178	-70.1765	7530	70	Beta-192971	plant	Gayo, E. M., Latorre, C., Santoro, C. M. (2015). Timing of occupation and regional settlement patterns revealed by time-series analyses of an archaeological radiocarbon database for the South-Central Andes (16-25S). Quaternary International, 356, 4-14.
El Mauro MAU033	S. Andes	-31.9617	-71.03	7490	30	UGAMS 10998	collagen	Pavlovic, D., Troncoso, A., Sanchez, R. (2010). Cultura material, ritualidad funeraria y la interaccion con el Tawantinsuyu de las poblaciones locales de valle de Aconcagua durante el periodo Tardio. Actas del XVII Congreso Nacional de Arqueologia Chilena, Valdivia, 383-392.
Morro Colorado	S. Andes	-20.0536	-69.2653	7470	30	unknown	charcoal	Salazar, D., Figueroa, V., Andrade, P., Salinas, H., Power, X., Rebolledo, S., Parra, S., Orellana, H., Urrea, J. (2015). Cronologia y organizacion economica de las poblaciones arcaicas de la costa de Taltal. Estudios Atacamenos, 50, 7-46.
Posonby	Pat	-52.5918	-71.4787	7450	80	GifA-95556	soil	Legoupil, D. (2003). Cazadores-recolectores de Posonby (Patagonia austral) y su paleoambiente desde VI al III milenio A. C. Magallania 31, tirada especial (Documentos), 463 pp. Punta Arenas.
Camarones 14	S. Andes	-19.2543	-70.2335	7420	225	I-999	charcoal	Schiappacasse, V., Niemeyer, H. (1984). Descripcion y analisis interpretativo de un sitio arcaico temprano en la Quedrada de Camarones. Santiago, Museo Nacional de Historia Natural, Publicacion ocasional, No 41.
Posonby	Pat	-52.5918	-71.4787	7275	70	Gif-10783	wood	Legoupil, D. (2003). Cazadores-recolectores de Posonby (Patagonia austral) y su paleoambiente desde VI al III milenio A. C. Magallania 31, tirada especial (Documentos), 463 pp. Punta Arenas.
Chulqui 1A	S. Andes	-22.0958	-68.2251	7180	80	Beta-7324	charcoal	Gayo, E. M., Latorre, C., Santoro, C. M. (2015). Timing of occupation and regional settlement patterns revealed by time-series analyses of an archaeological radiocarbon database for the South-Central Andes (16-25S). Quaternary International, 356, 4-14.
Patillo	S. Andes	-20.7178	-70.1765	7170	40	Beta-192970	plant	Gayo, E. M., Latorre, C., Santoro, C. M. (2015). Timing of occupation and regional settlement patterns revealed by time-series analyses of an archaeological radiocarbon database for the South-Central Andes (16-25S). Quaternary International, 356, 4-14.
La Chimba 13	S. Andes	-23.4733	-70.3894	7100	80	TO-6530	Charcoal	Llagostera, A., Weisner, R., Castillo, G., Cervellino, M., Costa-Junquiera, M. (2000). El complejo Huentelauquen bajo una perspectiva macroespacial y multidisciplinaria. Contribuciones Arqueologicas Museo Regional de Atacama, 5, 461-480.
Piuquenes	S. Andes	-32.9792	-70.2547	7100	105	GX 21917	charcoal	Stehberg, R. (2012). Caverna Piquenes: aproximaciones a las adaptaciones humanas al medio cordillerano del Aconcagua; Pleistoceno Tardio al Holoceno Medio (11.500 - 7.00 AP). Museo Nacional de Historia Natural, Publicacion ocasional. Santiago de Chile museo.
Morro Colorado	S. Andes	-20.0536	-69.2653	7070	40	unknown	charcoal	Salazar, D., Figueroa, V., Andrade, P., Salinas, H., Power, X., Rebolledo, S., Parra, S., Orellana, H., Urrea, J. (2015). Cronologia y organizacion economica de las poblaciones arcaicas de la costa de Taltal. Estudios Atacamenos, 50, 7-46.
San Pedro Viejo de Pichasca	S. Andes	-30.3914	-70.8853	7050	80	IVIC-727	charcoal	Ampuero, G., Rivera, M. A. (1971). Las manifestaciones rupestres y arqueologicas del Valle de El Encanto (Ovalle, Chile). Boletin del Museo Arqueologico de la Serena, 14, 71-103.
Copaca 1	S. Andes	-22.1425	-70.1593	7010	25	UGAMS 9145	charcoal	Olguin, L., Castro, V., Castro, P., Pena-Villalobos, I., Ruz, J., Santander, B. (2015). Explotation of faunal resources by marine hunter-gatherer groups during the Middle Holocene at the Copaca 1 site, Atacama Desert coast. Quaternary International, 373, 4-16.
Patapatane	S. Andes	-17.9737	-69.7364	7010	40	Beta-238853	charcoal	Gayo, E. M., Latorre, C., Santoro, C. M. (2015). Timing of occupation and regional settlement patterns revealed by time-series analyses of an archaeological radiocarbon database for the South-Central Andes (16-25S). Quaternary International, 356, 4-14.
Posonby	Pat	-52.5918	-71.4787	7010	85	Gif-10788	charcoal	Legoupil, D. (2003). Cazadores-recolectores de Posonby (Patagonia austral) y su paleoambiente desde VI al III milenio A. C. Magallania 31, tirada especial (Documentos), 463 pp. Punta Arenas.
Marfilo 1	S. Andes	-39.4771	-71.9262	7000	40	Beta-164476	charcoal	Mera, R., García, C. (2004). Alero Marfilo-1. Ocupacion Holoceno temprana en la costa del Lago Calafquen (X Region-Chile). In: Contra viento y marea. Arqueologia de la Patagonia. (Eds. Civalero, M. T., Fernandez, P., Guraieb, A. G.). INAPL-SAA, Buenos AIres, pp 249-262.
Tequendama I	N. Andes	4.583	-74.216	10920	250	GrN 6539	charcoal	Correal, G., Van der Hammen, T. 1977. Investigaciones Arqueológicas en los Abrigos Rocosos del Tequendama. Banco Popular, Bogotá
Tequendama I	N. Andes	4.583	-74.216	10730	105	GrN-6270	charcoal	Correal, U. G., van der Hammen, T. (1977). Investigaciones arqueologicas en los abrigos roscos del Tequendama; 12000 anos de historia del hombre y su medio ambiente en la antiplanicie de Bogota. In Biblioteca Banco Popular, Premios de Arqueologia, Vol. 1. Bogota.
Cuba (66PER001)	N. Andes	5.19778	-75.6764	10619	66	AA-102510	charcoal	Dikau, R., Aceituno, F. J., Loaiza, N., López, C., Cano, M., Herrera, L., Restrepo, C., Ranere, A. J. (2015). Radiocarbon chronology of terminal Pleistocene to middle Holocene human occupation in the Middle Cauca Valley, Colombia. 363, 43-54.
Tequendama I	N. Andes	4.583	-74.216	10590	90	GrN-6505	charcoal	Correal, U. G., van der Hammen, T. (1977). Investigaciones arqueologicas en los abrigos roscos del Tequendama; 12000 anos de historia del hombre y su medio ambiente en la antiplanicie de Bogota. In Biblioteca Banco Popular, Premios de Arqueologia, Vol. 1. Bogota.
Tequendama I	N. Andes	4.583	-74.216	10460	130	GrN-6731	charcoal	Correal, U. G., van der Hammen, T. (1977). Investigaciones arqueologicas en los abrigos roscos del Tequendama; 12000 anos de historia del hombre y su medio ambiente en la antiplanicie de Bogota. In Biblioteca Banco Popular, Premios de Arqueologia, Vol. 1. Bogota.
La Palestina 2	N. Andes	6.716	-74.383	10400	90	Beta-40855	charcoal	López, C. (2008). Landscape development and the evidence for Early Human occupation in the Inter-andean tropical lowlands of the Magdalena River, Colombia. Syllaba Press, Miami.
Nare	N. Andes	6.35	-74.33	10400	40	Beta-146798	charcoal	López, C. (2008). Landscape development and the evidence for Early Human occupation in the Inter-andean tropical lowlands of the Magdalena River, Colombia. Syllaba Press, Miami.
Nare	N. Andes	6.35	-74.33	10400	60	Beta-70040	charcoal	López, C. (2008). Landscape development and the evidence for Early Human occupation in the Inter-andean tropical lowlands of the Magdalena River, Colombia. Syllaba Press, Miami.
La Mikela	N. Andes	4.78196	-75.6845	10376	70	AA-98939	charcoal	Dikau, R., Aceituno, F. J., Loaiza, N., López, C., Cano, M., Herrera, L., Restrepo, C., Ranere, A. J. (2015). Radiocarbon chronology of terminal Pleistocene to middle Holocene human occupation in the Middle Cauca Valley, Colombia. 363, 43-54.
Nare	N. Andes	6.35	-74.33	10350	60	Beta-70040	charcoal	Aceituno, F. J., Loaiza, N., Delgado-Burbano, M. E., Barrientos, G. (2013). The initial settlement of Northwest South America during the Pleistocene/Holocene transition: synthesis and perspectives. Quaternary International, 301, 23-33.
San Juan de Bedout	N. Andes	6.5	-74.5	10350	80	Beta-40852	charcoal	López, C. (1989). Evidencias paleoindias en el valle medio del rio Magdalena (Municipios de Puerto Berrio, Yondo y Remedios, Antioquita). Boletin de Arqueologia, 4, 3-23.
La Palestina 2	N. Andes	6.716	-74.383	10300	70	Beta-123566	charcoal	López, C. (2008). Landscape development and the evidence for Early Human occupation in the Inter-andean tropical lowlands of the Magdalena River, Colombia. Syllaba Press, Miami.
La Palestina 2	N. Andes	6.716	-74.383	10260	70	Beta-123566	charcoal	López, C. (2008). Landscape development and the evidence for Early Human occupation in the Inter-andean tropical lowlands of the Magdalena River, Colombia. Syllaba Press, Miami.
PIII01-52	N. Andes	7.45859	-75.6212	10260	50	Beta-205293	charcoal	Aceituno, F. J., Loaiza, N., Delgado-Burbano, M. E., Barrientos, G. (2013). The initial settlement of Northwest South America during the Pleistocene/Holocene transition: synthesis and perspectives. Quaternary International, 301, 23-33.
La Palestina 2	N. Andes	6.716	-74.383	10230	90	Beta-40854	charcoal	López, C. (2008). Landscape development and the evidence for Early Human occupation in the Inter-andean tropical lowlands of the Magdalena River, Colombia. Syllaba Press, Miami.
Tequendama I	N. Andes	4.583	-74.216	10150	150	GrN-7114	charcoal	Correal, U. G., van der Hammen, T. (1977). Investigaciones arqueologicas en los abrigos roscos del Tequendama; 12000 anos de historia del hombre y su medio ambiente en la antiplanicie de Bogota. In Biblioteca Banco Popular, Premios de Arqueologia, Vol. 1. Bogota.
Tequendama I	N. Andes	4.583	-74.216	10140	100	GrN-7113	charcoal	Correal, U. G., van der Hammen, T. (1977). Investigaciones arqueologicas en los abrigos roscos del Tequendama; 12000 anos de historia del hombre y su medio ambiente en la antiplanicie de Bogota. In Biblioteca Banco Popular, Premios de Arqueologia, Vol. 1. Bogota.
El Guatin	N. Andes	5.00384	-75.5531	10130	50	Beta-325213	charcoal	Delgado, M., Aceituno, F. J., Barrientos, G. (2015) 14C data and the early colonization of Northwest South America: a critical assessment. Quaternarey International, 363, 55-64.
Tequendama I	N. Andes	4.583	-74.216	10130	150	GrN-6732	charcoal	Correal, U. G., van der Hammen, T. (1977). Investigaciones arqueologicas en los abrigos roscos del Tequendama; 12000 anos de historia del hombre y su medio ambiente en la antiplanicie de Bogota. In Biblioteca Banco Popular, Premios de Arqueologia, Vol. 1. Bogota.
El Jazmin	N. Andes	5.8	-75.5	10120	70	Ua-24497	charcoal	Aceituno, F.J., Loaiza, N. (2007). Domesticación del Bosque en el Cauca MedioColombiano entre el Pleistoceno Final y el Holoceno Medio. British Archaeological Reports, International Series 1654. Archaeopress, Oxford.
La Morena	N. Andes	7.5	-75.5	10090	60	Beta-245566	charcoal	Santos, G. (2010). Diez mil anos de ocupaciones humanas en envigado antioquia. El Sitio La Morena. Alcadia de Envigado, Envigado.
Sueva I	N. Andes	4.8	-73.716	10090	90	GrN-8111	charcoal	Correal, U. G., Ardila, G. (1979). Investigaciones arqueologicas en Abrigos Rocosos de Nemocon y Sueva. Fundacion de Investigaciones Arqueologicas Nacionales, Banco de la Republica (Bogota).
San Isidro	N. Andes	3.42732	-75.9374	10050	100	Beta-65878	charcoal	Gnecco, C. (2003). Against ecological reductionism: Late Pleistocene hunter-gatherers in the tropical forests northern South America. Quaternary International, 109, 13-21.
San Isidro	N. Andes	3.42732	-75.9374	10030	60	Beta-93275	charcoal	Gnecco, C. (2003). Against ecological reductionism: Late Pleistocene hunter-gatherers in the tropical forests northern South America. Quaternary International, 109, 13-21.
Tequendama I	N. Andes	4.583	-74.216	10025	95	GrN-6210	charcoal	Correal, U. G., van der Hammen, T. (1977). Investigaciones arqueologicas en los abrigos roscos del Tequendama; 12000 anos de historia del hombre y su medio ambiente en la antiplanicie de Bogota. In Biblioteca Banco Popular, Premios de Arqueologia, Vol. 1. Bogota.
Tequendama I	N. Andes	4.583	-74.216	10025	95	GrN-6210	charcoal	Correal, U. G., van der Hammen, T. (1977). Investigaciones arqueologicas en los abrigos roscos del Tequendama; 12000 anos de historia del hombre y su medio ambiente en la antiplanicie de Bogota. In Biblioteca Banco Popular, Premios de Arqueologia, Vol. 1. Bogota.
Tequendama I	N. Andes	4.583	-74.216	9990	100	GrN-6730	charcoal	Correal, U. G., van der Hammen, T. (1977). Investigaciones arqueologicas en los abrigos roscos del Tequendama; 12000 anos de historia del hombre y su medio ambiente en la antiplanicie de Bogota. In Biblioteca Banco Popular, Premios de Arqueologia, Vol. 1. Bogota.
Cuba (66PER001)	N. Andes	5.19778	-75.6764	9826	63	AA-102496	charcoal	Dikau, R., Aceituno, F. J., Loaiza, N., López, C., Cano, M., Herrera, L., Restrepo, C., Ranere, A. J. (2015). Radiocarbon chronology of terminal Pleistocene to middle Holocene human occupation in the Middle Cauca Valley, Colombia. 363, 43-54.
La Palestina 1	N. Andes	6.62315	-74.3184	9820	115	LP91	charcoal	López, C. (2008). Landscape development and the evidence for Early Human occupation in the Inter-andean tropical lowlands of the Magdalena River, Colombia. Syllaba Press, Miami.
El Jordan	N. Andes	3.9244	-75.4591	9760	160	Beta-116764	charcoal	Salgado, H. 1998. Exploraciones arqueologicas en la Cordillera Central roncesvalles-tolima. Fundacion de investigaciones arqueologicas nacionales, banco de la republica, Bogota. UNiversidad del Tolima, Fondo MIxto de cultura de Tolima. Bogota.
Tequendama I	N. Andes	4.583	-74.216	9740	135	GrN-7115	charcoal	Correal, U. G., van der Hammen, T. (1977). Investigaciones arqueologicas en los abrigos roscos del Tequendama; 12000 anos de historia del hombre y su medio ambiente en la antiplanicie de Bogota. In Biblioteca Banco Popular, Premios de Arqueologia, Vol. 1. Bogota.
Cuba (66PER001)	N. Andes	5.19778	-75.6764	9730	100	Beta-121972	charcoal	Dikau, R., Aceituno, F. J., Loaiza, N., López, C., Cano, M., Herrera, L., Restrepo, C., Ranere, A. J. (2015). Radiocarbon chronology of terminal Pleistocene to middle Holocene human occupation in the Middle Cauca Valley, Colombia. 363, 43-54.
La Morena	N. Andes	7.5	-75.5	9680	60	Beta-245564	charcoal	Santos, G. (2010). Diez mil anos de ocupaciones humanas en envigado antioquia. El Sitio La Morena. Alcadia de Envigado, Envigado.
Salento 24	N. Andes	5.1409	-75.2996	9680	100	Beta-146613	charcoal	Tabares, D. Rojas, E. (2000). Aportes para una historia en construccion: arqueologia de rescate en la doble calzada Manizales-Pereira-Armenia. INVIAS-CISAN, Bogota.
Sauzalito	N. Andes	3.93418	-76.6716	9670	150	Beta-23476	charcoal	Bray, W. (1989). Ceramica Buga: reevaluacion. Boletin Museo del Oro, 24, 102-119.
El Mirador	N. Andes	5.85654	-75.8576	9663	83	AA-102509	charcoal	Herrera, L., Moreno, M. C., Pena, O. (2011). La historia muy antigua del municipio de Palestina (Caldas). Proyecto de rescate y monitoreo arqueologico del aeropuerto del cafe centro de museos, Universidad de Caldas, associacion aeropuerto el cafe, Manizales, Colombia.
Sauzalito	N. Andes	3.93418	-76.6716	9600	100	Beta-23475	charcoal	Bray, W. (1989). Ceramica Buga: reevaluacion. Boletin Museo del Oro, 24, 102-119.
La Trinidad Corte II	N. Andes	5.04008	-75.5768	9542	50	CEDAD LTL 4267A	charcoal	Restrepo, C. A. (2013). Informe de monitoreo arqueologico en el area de influencia del Proyecto de Desarrollo Vial Armenia Pereira Manizales, Autopista de Cafe. Instituto Nacional de Vias, Autopistas de Cafe S. A., Pereira (Unpublished).
San Isidro	N. Andes	3.42732	-75.9374	9530	100	Beta-65877	charcoal	Gnecco, C. (2003). Against ecological reductionism: Late Pleistocene hunter-gatherers in the tropical forests northern South America. Quaternary International, 109, 13-21.
La Selva	N. Andes	5.9057	-75.6472	9490	110	Beta-87188	charcoal	Rodriguez, C. A. (2002). El Valle del Cauca Prehispanico: procesos socioculturales antiguos en las regiones geohistoricas del alto y medio cauca y la costa Pacifica Colombo-Ecuatoriana. Departamento de Historia, facultad de humanidades, Universidad del Valle, Santiago de Cali.
Invias 3	N. Andes	4.98027	-74.8503	9451	58	AA-98951	charcoal	Dikau, R., Aceituno, F. J., Loaiza, N., López, C., Cano, M., Herrera, L., Restrepo, C., Ranere, A. J. (2015). Radiocarbon chronology of terminal Pleistocene to middle Holocene human occupation in the Middle Cauca Valley, Colombia. 363, 43-54.
Gachalá	N. Andes	4.7019	-73.521	9360	45	GrN-8448	charcoal	Correal, U. G., Ardila, G. (1979). Investigaciones arqueologicas en Abrigos Rocosos de Nemocon y Sueva. Fundacion de Investigaciones Arqueologicas Nacionales, Banco de la Republica (Bogota).
El Abra II	N. Andes	5	-73.966	9340	40	GrN-5661	charcoal	Hurt, W. (1977). The edge-trimmed tool tradition of Northwest South America. In: For the Director. Research essays in honor of James B. Griffin, Anthropology Papers, 61, Musuem of Anthropology, University of Michigan, Ann Arbor, pp 268-294.
La Trinidad Corte II	N. Andes	5.04008	-75.5768	9333	65	CEDAD LTL 4845A	charcoal	Restrepo, C. A. (2013). Informe de monitoreo arqueologico en el area de influencia del Proyecto de Desarrollo Vial Armenia Pereira Manizales, Autopista de Cafe. Instituto Nacional de Vias, Autopistas de Cafe S. A., Pereira (Unpublished).
El Abra II	N. Andes	5	-73.966	9325	100	GrN-5746	charcoal	Hurt, W. (1977). The edge-trimmed tool tradition of Northwest South America. In: For the Director. Research essays in honor of James B. Griffin, Anthropology Papers, 61, Musuem of Anthropology, University of Michigan, Ann Arbor, pp 268-294.
La Pochola	N. Andes	5.51968	-75.2477	9312	55	LTL-4223A	charcoal	Aceituno, F. J., Loaiza, N. (2014). Early and Middle Holocene evidence for plant use and cultivation in the Middle Cauca River Basin, Cordillera Central (Colombia). Quaternary Science Reviews, 86, 49-62.
Sauzalito	N. Andes	3.93418	-76.6716	9300	100	Beta-18441	charcoal	Bray, W. (1989). Ceramica Buga: reevaluacion. Boletin Museo del Oro, 24, 102-119.
UTP Jardin Botánico	N. Andes	4.7953	-75.6853	9284	58	AA-98955	charcoal	Dikau, R., Aceituno, F. J., Loaiza, N., López, C., Cano, M., Herrera, L., Restrepo, C., Ranere, A. J. (2015). Radiocarbon chronology of terminal Pleistocene to middle Holocene human occupation in the Middle Cauca Valley, Colombia. 363, 43-54.
Peña Roja	Trop. Lowlands	-0.213066	-72.7675	9250	140	Beta-52964	charcoal	Cavelier, I., Rodriguez, C., Herrera, L., Morcote, G., Mora, S. (1995). No solo de la caza vive el hombre: ocupacion del bosque amazonico, Holoceno temprano. In: Ambito y ocupaciones tempranas de la America Tropical. Eds Cavelier, L., Mora, S. Fundacion Erigaie, Instituto Colombiano de Antropologia, Bogota, pp 27-44.
Genova	N. Andes	4.16367	-75.7822	9230	40	Beta-355217	charcoal	Restrepo, C. A. (2013). Informe de monitoreo arqueologico en el area de influencia del Proyecto de Desarrollo Vial Armenia Pereira Manizales, Autopista de Cafe. Instituto Nacional de Vias, Autopistas de Cafe S. A., Pereira (Unpublished).
La Montañita	N. Andes	4.79814	-75.6788	9230	50	Beta-355214	charcoal	Restrepo, C. A. (2013). Informe de monitoreo arqueologico en el area de influencia del Proyecto de Desarrollo Vial Armenia Pereira Manizales, Autopista de Cafe. Instituto Nacional de Vias, Autopistas de Cafe S. A., Pereira (Unpublished).
Peña Roja	Trop. Lowlands	-0.213066	-72.7675	9160	90	Beta-64602	charcoal	Cavelier, I., Rodriguez, C., Herrera, L., Morcote, G., Mora, S. (1995). No solo de la caza vive el hombre: ocupacion del bosque amazonico, Holoceno temprano. In: Ambito y ocupaciones tempranas de la America Tropical. Eds Cavelier, L., Mora, S. Fundacion Erigaie, Instituto Colombiano de Antropologia, Bogota, pp 27-44.
Invias 3	N. Andes	4.98027	-74.8503	9155	57	AA-98950	charcoal	Dikau, R., Aceituno, F. J., Loaiza, N., López, C., Cano, M., Herrera, L., Restrepo, C., Ranere, A. J. (2015). Radiocarbon chronology of terminal Pleistocene to middle Holocene human occupation in the Middle Cauca Valley, Colombia. 363, 43-54.
Peña Roja	Trop. Lowlands	-0.213066	-72.7675	9125	55	Beta-52964	charcoal	Aceituno, F. J., Loaiza, N., Delgado-Burbano, M. E., Barrientos, G. (2013). The initial settlement of Northwest South America during the Pleistocene/Holocene transition: synthesis and perspectives. Quaternary International, 301, 23-33.
Sitio 045	N. Andes	6.7903	-75.5695	9120	90	Beta-72375	charcoal	Castillo, N., Aceituno, F. (2006). El bosque domesticado, el bosque cultivado: un proceso milenario en el valle medio del rio Porce en el noroccidente Colombiano. Latin American Antiquity, 17, 561-578.
La Pochola	N. Andes	5.51968	-75.2477	9047	45	LTL5436A	charcoal	Delgado, M., Aceituno, F. J., Barrientos, G. (2015) 14C data and the early colonization of Northwest South America: a critical assessment. Quaternarey International, 363, 55-64.
El Abra II	N. Andes	5	-73.966	9025	90	Beta-5710	charcoal	Hurt, W. (1977). The edge-trimmed tool tradition of Northwest South America. In: For the Director. Research essays in honor of James B. Griffin, Anthropology Papers, 61, Musuem of Anthropology, University of Michigan, Ann Arbor, pp 268-294.
El Jazmin	N. Andes	5.8	-75.5	9020	60	Beta-95061	charcoal	INTEGRAL. (1997). Arqueologia de Rescate: via alterna de la troncal de occidente Reio Campoalegre-Estadio Santa Rosa de Cabal (Informe Final). INTEGRAL S. A., Ministerio de Transporte, Instituto Nacional de VIas, Medellin (Unpublished).
Sitio 021	N. Andes	5.33499	-75.7475	8990	80	Beta-114687	charcoal	Castillo, N., Aceituno, F. (2006). El bosque domesticado, el bosque cultivado: un proceso milenario en el valle medio del rio Porce en el noroccidente Colombiano. Latin American Antiquity, 17, 561-578.
Cu-S2	N. Andes	-3.106	-79.357	8780	30	UGAMS-19143	charcoal	Pagán-Jiménez, J. R., Guachamín-Tello, A. M., Romero-Bastidas, M. E., & Constantine-Castro, A. R. (2016). Late ninth millennium BP use of Zea mays L. at Cubilán area, highland Ecuador, revealed by ancient starches. Quaternary International, 404, 137-155.
Cu-S2	N. Andes	-3.106	-79.357	8760	30	UGAMS-19134	charcoal	Pagán-Jiménez, J. R., Guachamín-Tello, A. M., Romero-Bastidas, M. E., & Constantine-Castro, A. R. (2016). Late ninth millennium BP use of Zea mays L. at Cubilán area, highland Ecuador, revealed by ancient starches. Quaternary International, 404, 137-155.
Cu-S2	N. Andes	-3.106	-79.357	8360	40	Beta-364214	charcoal	Pagán-Jiménez, J. R., Guachamín-Tello, A. M., Romero-Bastidas, M. E., & Constantine-Castro, A. R. (2016). Late ninth millennium BP use of Zea mays L. at Cubilán area, highland Ecuador, revealed by ancient starches. Quaternary International, 404, 137-155.
Cu-S2	N. Andes	-3.106	-79.357	7260	40	Beta-364213	charcoal	Pagán-Jiménez, J. R., Guachamín-Tello, A. M., Romero-Bastidas, M. E., & Constantine-Castro, A. R. (2016). Late ninth millennium BP use of Zea mays L. at Cubilán area, highland Ecuador, revealed by ancient starches. Quaternary International, 404, 137-155.
Cu-S2	N. Andes	-3.106	-79.357	7210	40	Beta-362878	charcoal	Pagán-Jiménez, J. R., Guachamín-Tello, A. M., Romero-Bastidas, M. E., & Constantine-Castro, A. R. (2016). Late ninth millennium BP use of Zea mays L. at Cubilán area, highland Ecuador, revealed by ancient starches. Quaternary International, 404, 137-155.
El Abra II	N. Andes	5	-73.966	8760	350	Beta-2137	charcoal	Hurt, W. (1977). The edge-trimmed tool tradition of Northwest South America. In: For the Director. Research essays in honor of James B. Griffin, Anthropology Papers, 61, Musuem of Anthropology, University of Michigan, Ann Arbor, pp 268-294.
El Recreo	N. Andes	3.923	-76.666	8750	160	Beta-26018	charcoal	Herrera, L., Moreno, M. C., Pena, O. (2011). La historia muy antigua del municipio de Palestina (Caldas). Proyecto de rescate y monitoreo arqueologico del aeropuerto del cafe centro de museos, Universidad de Caldas, associacion aeropuerto el cafe, Manizales, Colombia.
Galindo I	N. Andes	5.4185	-73.2678	8740	60	GrN-16346	charcoal	Pinto, D. C. (2009). Concha sobre concha: construindo sambaquis e paisagem no Reconcavo da Baia d Guanabara. Dissertacao de Mestrado em Arqueologia. Museu Nacional. Universidade Federal do Rio de Janeiro.
Nuevo Sol	N. Andes	4.46227	-75.7888	8740	50	Beta-306257	charcoal	Restrepo, C. A. (2013). Informe de monitoreo arqueologico en el area de influencia del Proyecto de Desarrollo Vial Armenia Pereira Manizales, Autopista de Cafe. Instituto Nacional de Vias, Autopistas de Cafe S. A., Pereira (Unpublished).
La Selva	N. Andes	5.9057	-75.6472	8712	60	X-23803	charcoal	Aceituno, F. J., Loaiza, N. (2014). Early and Middle Holocene evidence for plant use and cultivation in the Middle Cauca River Basin, Cordillera Central (Colombia). Quaternary Science Reviews, 86, 49-62.
La Selva	N. Andes	5.9057	-75.6472	8704	56	X-23805	charcoal	Aceituno, F. J., Loaiza, N. (2014). Early and Middle Holocene evidence for plant use and cultivation in the Middle Cauca River Basin, Cordillera Central (Colombia). Quaternary Science Reviews, 86, 49-62.
La Pochola	N. Andes	5.51968	-75.2477	8680	55	Ua-24498	charcoal	Aceituno, F.J., Loaiza, N. (2007). Domesticación del Bosque en el Cauca MedioColombiano entre el Pleistoceno Final y el Holoceno Medio. British Archaeological Reports, International Series 1654. Archaeopress, Oxford.
La Selva	N. Andes	5.9057	-75.6472	8680	60	Ua-244991	charcoal	Aceituno, F.J., Loaiza, N. (2007). Domesticación del Bosque en el Cauca MedioColombiano entre el Pleistoceno Final y el Holoceno Medio. British Archaeological Reports, International Series 1654. Archaeopress, Oxford.
La Selva	N. Andes	5.9057	-75.6472	8674	61	X-23804	charcoal	Aceituno, F. J., Loaiza, N. (2014). Early and Middle Holocene evidence for plant use and cultivation in the Middle Cauca River Basin, Cordillera Central (Colombia). Quaternary Science Reviews, 86, 49-62.
El Jazmin	N. Andes	5.8	-75.5	8660	55	AA-98947	charcoal	Dikau, R., Aceituno, F. J., Loaiza, N., López, C., Cano, M., Herrera, L., Restrepo, C., Ranere, A. J. (2015). Radiocarbon chronology of terminal Pleistocene to middle Holocene human occupation in the Middle Cauca Valley, Colombia. 363, 43-54.
El Recreo Cancha	N. Andes	5.83412	-75.8719	8550	60	Beta-285871	charcoal	Aceituno, F. J., Loaiza, N., Delgado-Burbano, M. E., Barrientos, G. (2013). The initial settlement of Northwest South America during the Pleistocene/Holocene transition: synthesis and perspectives. Quaternary International, 301, 23-33.
El Recreo Cancha	N. Andes	5.83412	-75.8719	8480	40	Beta-290954	charcoal	Aceituno, F. J., Loaiza, N., Delgado-Burbano, M. E., Barrientos, G. (2013). The initial settlement of Northwest South America during the Pleistocene/Holocene transition: synthesis and perspectives. Quaternary International, 301, 23-33.
Peñones de Bogota	N. Andes	6.23642	-73.9814	8480	40	Beta-181064	charcoal	López, C. (2008). Landscape development and the evidence for Early Human occupation in the Inter-andean tropical lowlands of the Magdalena River, Colombia. Syllaba Press, Miami.
Salento 21	N. Andes	5.1414	-75.1675	8430	100	Beta-146609	charcoal	Tabares, D. Rojas, E. (2000). Aportes para una historia en construccion: arqueologia de rescate en la doble calzada Manizales-Pereira-Armenia. INVIAS-CISAN, Bogota.
El Antojo	N. Andes	5.40287	-75.3653	8380	90	Beta-93154	charcoal	INTEGRAL. (1997). Arqueologia de Rescate: via alterna de la troncal de occidente Reio Campoalegre-Estadio Santa Rosa de Cabal (Informe Final). INTEGRAL S. A., Ministerio de Transporte, Instituto Nacional de VIas, Medellin (Unpublished).
Neusa	N. Andes	4.855	-73.9391	8370	90	Beta-21060	charcoal	Rivera, S. (1991). Neusa 9000 anos de presencia humana en el Paramo. Fundacion de Investigaciones Arqueologicos nacionales, Banco de la Republica, Argentina.
PIII01-59	N. Andes	7.45859	-75.6212	8340	40	Beta-231479	charcoal	Aceituno, F. J., Loaiza, N., Delgado-Burbano, M. E., Barrientos, G. (2013). The initial settlement of Northwest South America during the Pleistocene/Holocene transition: synthesis and perspectives. Quaternary International, 301, 23-33.
Páramo de Peñas Negras	N. Andes	5.33742	-73.8172	8320	80	GrN 12068	charcoal	Herrera, L., Moreno, M. C., Pena, O. (2011). La historia muy antigua del municipio de Palestina (Caldas). Proyecto de rescate y monitoreo arqueologico del aeropuerto del cafe centro de museos, Universidad de Caldas, associacion aeropuerto el cafe, Manizales, Colombia.
Checua	N. Andes	4.64628	-73.7458	8200	110	A-03	charcoal	Groot, A. M. (1992). Checua: una secuencia cultural entre 8500 y 3000 anos antes del presente. Fundacion de investigaciones arqueologicos nacionales. Banco de la Republica, Bogota.
La Chillona	N. Andes	4.5124	-75.3853	8200	40	Beta-325216	charcoal	Restrepo, C. A. (2013). Informe de monitoreo arqueologico en el area de influencia del Proyecto de Desarrollo Vial Armenia Pereira Manizales, Autopista de Cafe. Instituto Nacional de Vias, Autopistas de Cafe S. A., Pereira (Unpublished).
San German II	N. Andes	5.66021	-75.6941	8136	65	CSIC-1987	charcoal	Aceituno, F.J., Loaiza, N. (2007). Domesticación del Bosque en el Cauca MedioColombiano entre el Pleistoceno Final y el Holoceno Medio. British Archaeological Reports, International Series 1654. Archaeopress, Oxford.
La Pochola	N. Andes	5.51968	-75.2477	8095	55	Ua-24499	charcoal	Aceituno, F. J., Loaiza, N. (2014). Early and Middle Holocene evidence for plant use and cultivation in the Middle Cauca River Basin, Cordillera Central (Colombia). Quaternary Science Reviews, 86, 49-62.
Peña Roja	Trop. Lowlands	-0.213066	-72.7675	8090	60	UCR-3419	plant	Piperno, D. R., Pearsalll, 1998. The origns of agriculture in the lowland Neotropics. Academic, San Diego.
El Recreo Cancha	N. Andes	5.83412	-75.8719	8030	80	Beta-283582	charcoal	Aceituno, F. J., Loaiza, N., Delgado-Burbano, M. E., Barrientos, G. (2013). The initial settlement of Northwest South America during the Pleistocene/Holocene transition: synthesis and perspectives. Quaternary International, 301, 23-33.
Guayabito	N. Andes	3.60045	-75.7043	7990	100	Beta-95064	charcoal	INTEGRAL. (1997). Arqueologia de Rescate: via alterna de la troncal de occidente Reio Campoalegre-Estadio Santa Rosa de Cabal (Informe Final). INTEGRAL S. A., Ministerio de Transporte, Instituto Nacional de VIas, Medellin (Unpublished).
Galindo I	N. Andes	5.4185	-73.2678	7730	60	unknown	charcoal	Correal, U. G., Ardila, G. (1979). Investigaciones arqueologicas en Abrigos Rocosos de Nemocon y Sueva. Fundacion de Investigaciones Arqueologicas Nacionales, Banco de la Republica (Bogota).
La Selva	N. Andes	5.9057	-75.6472	7685	110	Beta-87189	charcoal	INCIVA. (1995-1996). Proyecto de rescate arqueologico, gasoducto de Occidente, Mariquita-Yumbo. Ecopetrol, Bogota. Unpublished manuscript.
La Romelia	N. Andes	4.51274	-75.3953	7630	40	Beta-325215	charcoal	Dikau, R., Aceituno, F. J., Loaiza, N., López, C., Cano, M., Herrera, L., Restrepo, C., Ranere, A. J. (2015). Radiocarbon chronology of terminal Pleistocene to middle Holocene human occupation in the Middle Cauca Valley, Colombia. 363, 43-54.
Campoalegre	N. Andes	5.83686	-75.8819	7600	90	Beta-87730	charcoal	INTEGRAL. (1997). Arqueologia de Rescate: via alterna de la troncal de occidente Reio Campoalegre-Estadio Santa Rosa de Cabal (Informe Final). INTEGRAL S. A., Ministerio de Transporte, Instituto Nacional de VIas, Medellin (Unpublished).
El Jazmin	N. Andes	5.8	-75.5	7590	60	Beta-95602	charcoal	INTEGRAL. (1997). Arqueologia de Rescate: via alterna de la troncal de occidente Reio Campoalegre-Estadio Santa Rosa de Cabal (Informe Final). INTEGRAL S. A., Ministerio de Transporte, Instituto Nacional de VIas, Medellin (Unpublished).
El Jazmin	N. Andes	5.8	-75.5	7528	51	AA-98946	charcoal	Dikau, R., Aceituno, F. J., Loaiza, N., López, C., Cano, M., Herrera, L., Restrepo, C., Ranere, A. J. (2015). Radiocarbon chronology of terminal Pleistocene to middle Holocene human occupation in the Middle Cauca Valley, Colombia. 363, 43-54.
Cuba (66PER001)	N. Andes	5.19778	-75.6764	7466	43	AA-103316	charcoal	Dikau, R., Aceituno, F. J., Loaiza, N., López, C., Cano, M., Herrera, L., Restrepo, C., Ranere, A. J. (2015). Radiocarbon chronology of terminal Pleistocene to middle Holocene human occupation in the Middle Cauca Valley, Colombia. 363, 43-54.
Chaguala	N. Andes	4.47733	-75.6785	7427	40	AA-103317	charcoal	Dikau, R., Aceituno, F. J., Loaiza, N., López, C., Cano, M., Herrera, L., Restrepo, C., Ranere, A. J. (2015). Radiocarbon chronology of terminal Pleistocene to middle Holocene human occupation in the Middle Cauca Valley, Colombia. 363, 43-54.
Salento 24	N. Andes	5.1409	-75.2996	7400	70	Beta-146612	charcoal	Dikau, R., Aceituno, F. J., Loaiza, N., López, C., Cano, M., Herrera, L., Restrepo, C., Ranere, A. J. (2015). Radiocarbon chronology of terminal Pleistocene to middle Holocene human occupation in the Middle Cauca Valley, Colombia. 363, 43-54.
La Montañita	N. Andes	4.79814	-75.6788	7300	70	Beta-151344	charcoal	Dikau, R., Aceituno, F. J., Loaiza, N., López, C., Cano, M., Herrera, L., Restrepo, C., Ranere, A. J. (2015). Radiocarbon chronology of terminal Pleistocene to middle Holocene human occupation in the Middle Cauca Valley, Colombia. 363, 43-54.
La Mikela	N. Andes	4.78196	-75.6845	7208	58	AA-98938	charcoal	Dikau, R., Aceituno, F. J., Loaiza, N., López, C., Cano, M., Herrera, L., Restrepo, C., Ranere, A. J. (2015). Radiocarbon chronology of terminal Pleistocene to middle Holocene human occupation in the Middle Cauca Valley, Colombia. 363, 43-54.
El Jazmin	N. Andes	5.8	-75.5	7080	50	Ua-24496	charcoal	Aceituno, F. J., Loaiza, N. (2007). Domesticacion del bosque en el Cauca Medio Colombiano entre el Pleistoceno final y el Holoceno medio. In: British Archaeological Reports, International Series, 1654. Archaeopress, Oxford.
Cuba (66PER001)	N. Andes	5.19778	-75.6764	7032	54	AA-102498	charcoal	Dikau, R., Aceituno, F. J., Loaiza, N., López, C., Cano, M., Herrera, L., Restrepo, C., Ranere, A. J. (2015). Radiocarbon chronology of terminal Pleistocene to middle Holocene human occupation in the Middle Cauca Valley, Colombia. 363, 43-54.
Cuba (66PER001)	N. Andes	5.19778	-75.6764	7014	63	AA-102501	charcoal	Dikau, R., Aceituno, F. J., Loaiza, N., López, C., Cano, M., Herrera, L., Restrepo, C., Ranere, A. J. (2015). Radiocarbon chronology of terminal Pleistocene to middle Holocene human occupation in the Middle Cauca Valley, Colombia. 363, 43-54.
Cuba (66PER001)	N. Andes	5.19778	-75.6764	7007	53	AA-102505	charcoal	Dikau, R., Aceituno, F. J., Loaiza, N., López, C., Cano, M., Herrera, L., Restrepo, C., Ranere, A. J. (2015). Radiocarbon chronology of terminal Pleistocene to middle Holocene human occupation in the Middle Cauca Valley, Colombia. 363, 43-54.
Cuba (66PER001)	N. Andes	5.19778	-75.6764	7001	53	AA-102499	charcoal	Dikau, R., Aceituno, F. J., Loaiza, N., López, C., Cano, M., Herrera, L., Restrepo, C., Ranere, A. J. (2015). Radiocarbon chronology of terminal Pleistocene to middle Holocene human occupation in the Middle Cauca Valley, Colombia. 363, 43-54.
Cubilan	N. Andes	-3.106	-79.357	10500	130	Cu 27-KI-1642	charcoal	Temme, M. (1982). Excavaciones en el sitio Preceramico de Cubilan (Ecuador). Miscelanea Antropologica Ecuatoriana, 2, 135-164.
El Inga	N. Andes	-0.30243	-78.6448	10410	35	PRI-13-029	charcoal	Nami, H. 2016. Dating the peopling of Northwestern South America: an AMS date from El Inga site, highland Ecuador
Cubilan	N. Andes	-3.106	-79.357	10330	170	Cu 27-KI-1640	charcoal	Temme, M. (1982). Excavaciones en el sitio Preceramico de Cubilan (Ecuador). Miscelanea Antropologica Ecuatoriana, 2, 135-164.
Ogse 80	N. Andes	-2.27657	-80.8182	10300	240	TX-4706	charcoal	Stothert, K. E. (1988). La prehistoria temprana de la peninsula de Santa Elena, Ecuador: cultura Las Vegas. Miscelanea Antropologica Ecuatoriana, Serie Monografica 10. Museos del Banco Central del Ecuador, Guayaquil.
Cubilan	N. Andes	-3.106	-79.357	10250	170	KI-1640	charcoal	Temme, M. (1982). Excavaciones en el sitio Preceramico de Cubilan (Ecuador). Miscelanea Antropologica Ecuatoriana, 2, 135-164.
N2F4-31 Montequinto	N. Andes	0.154067	-79.0158	10190	90	Beta-172886	charcoal	Dominguez, V., Constantine, A., Mosquera, A. S. (2003). Nuestro pasadao a traves del derecho de via del oleoducto de crudos pesados desde la Estacion Balao en Punto Gordo (provincia de Esmeraldas) hasta San Tadeo, en el incio del altiplano (provincia de Pichincha).
Guaguacanoayacu	Trop. Lowlands	-0.771507	-77.0163	9850	60	Beta-115899	charcoal	Sanchez, A. (1998). Informe de las excavaciones en los sitios Guaguacanoayacu (0IVB1-07) y Timbela (0IVB1-11), provincia de Napo, Ecuador. Instituto Nacional de Patrimonio Cultural, Quito, Ecuador.
Ogse 80	N. Andes	-2.27657	-80.8182	9740	60	UCR-3284	plant	Stothert, K. y Sánchez Mosquera, A. 2011. Culturas del Pleistoceno Final y el Holoceno Temprano en el Ecuador. Boletín de Arqueología PUCP 15: 81-119.
Cubilan	N. Andes	-3.106	-79.357	9160	100	Cu 26-KI-1860	charcoal	Temme, M. (1982). Excavaciones en el sitio Preceramico de Cubilan (Ecuador). Miscelanea Antropologica Ecuatoriana, 2, 135-164.
Cubilan	N. Andes	-3.106	-79.357	9100	120	Cu 26-KI-1859	charcoal	Temme, M. (1982). Excavaciones en el sitio Preceramico de Cubilan (Ecuador). Miscelanea Antropologica Ecuatoriana, 2, 135-164.
Ogse 80	N. Andes	-2.27657	-80.8182	9080	60	UCR-3461	plant	Stothert, K. E., Piperno, D. R., Andres, T. C. (2003). Terminal Pleistocene/Early Holocene human adaptation in coastal Ecuador: the Las Vegas evidence. Quaternary International, 109-110, 23-43.
El Inga	N. Andes	-0.30243	-78.6448	9030	144	R-1070/2	charcoal	Bell, R. (1965). Investigaciones arqueologicas en el sitio el Inga, Ecuador. Casa de la Cultura Ecuatoriana, Quito, Ecuador.
Guaguacanoayacu	Trop. Lowlands	-0.771507	-77.0163	8810	60	Beta-115898	charcoal	Sanchez, A. (1998). Informe de las excavaciones en los sitios Guaguacanoayacu (0IVB1-07) y Timbela (0IVB1-11), provincia de Napo, Ecuador. Instituto Nacional de Patrimonio Cultural, Quito, Ecuador.
Cueva Negra de Chobshi	N. Andes	-3.0244	-78.8081	8615	90	SI-1505	bone	Ziolkowski, M. S., Pazdur, M., Krzanowski, A., Michczynski, A. (1994). Andes radiocarbon database for Bolivia, Ecuador, and Peru. Varsovia-Gliwice, Andean archaeological mission of the Institute of Archaeology/Warsaw University Gliwice Radiocarbon Laboratory of the Institute of Physics, Silesian Technical University.
Cueva Negra de Chobshi	N. Andes	-3.0244	-78.8081	8480	200	TX-1132	charcoal	Lynch, T., Pollock, S. (1981). La arqueologia de la Cueva Negra de Chobshi. In: Miscelanea Antropologia Ecuatoriana. Boletin de los Museos del Banco Central 1, Guayaquil. pp 92-119.
N3F1-15 Gran Cacao	N. Andes	-0.884	-79.476	8360	40	Beta-229137	charcoal	Sanchez, A. (2007). Estudio de impacto ambiental: componente arqueologico. Proyecto multiproposito Baba provincia de los Rios. Effacitas consultora Cia. Ltda. to Instituto Nacional de Patrimonio Cultural. Guayaquil, Ecuador.
Ogse 80	N. Andes	-2.27657	-80.8182	7960	60	UCR-3285	plant	Stothert, K. y Sánchez Mosquera, A. 2011. Culturas del Pleistoceno Final y el Holoceno Temprano en el Ecuador. Boletín de Arqueología PUCP 15: 81-119.
El Inga	N. Andes	-0.30243	-78.6448	7928	0	R-1070/3	soil	Ziolkowski, M. S., Pazdur, M., Krzanowski, A., Michczynski, A. (1994). Andes radiocarbon database for Bolivia, Ecuador, and Peru. Varsovia-Gliwice, Andean archaeological mission of the Institute of Archaeology/Warsaw University Gliwice Radiocarbon Laboratory of the Institute of Physics, Silesian Technical University.
Cueva Negra de Chobshi	N. Andes	-3.0244	-78.8081	7535	295	SI-1506	bone	Ziolkowski, M. S., Pazdur, M., Krzanowski, A., Michczynski, A. (1994). Andes radiocarbon database for Bolivia, Ecuador, and Peru. Varsovia-Gliwice, Andean archaeological mission of the Institute of Archaeology/Warsaw University Gliwice Radiocarbon Laboratory of the Institute of Physics, Silesian Technical University.
El muerto	N. Andes	-2.38	-80.2	7180	80	ISGS-471	wood	Ziolkowski, M. S., Pazdur, M., Krzanowski, A., Michczynski, A. (1994). Andes radiocarbon database for Bolivia, Ecuador, and Peru. Varsovia-Gliwice, Andean archaeological mission of the Institute of Archaeology/Warsaw University Gliwice Radiocarbon Laboratory of the Institute of Physics, Silesian Technical University.
Ogse 80	N. Andes	-2.27657	-80.8182	7170	60	UCR-3282	plant	Stothert, K. y Sánchez Mosquera, A. 2011. Culturas del Pleistoceno Final y el Holoceno Temprano en el Ecuador. Boletín de Arqueología PUCP 15: 81-119.
Piraka Mound	Trop. Lowlands	7.41667	-58.6667	7230	90	Beta-27055	plant	Williams, D. (2004). Prehistoric Guiana. Kingston, Jamaica: Ian Randle.
Huaca Prieta	C. Andes	-7.9234	-79.3069	12950	50	Beta-310274	bone	Dillehay, T. D. (2011). From foraging to farming in the Andes: new perspectives on food production and social organiziation. Cambridge University Press, New York, US.
Huaca Prieta	C. Andes	-7.9234	-79.3069	12610	40	Beta-437295	charcoal	Dillehay, T.D, Goobred, S., Pino, M., Vázquez Sánchez, V.F., Rosales Than, T., Adovasio, J., Collins, M., Netherly, P., Hastorf, C.A., Chiou, K.L., Piperno, D., Rey, I., Velchof, N. 2017. Simple technologies and diverse food strategies of the Late Pleistocene and Early Holocene at Huaca Prieta, Coastal Perú. Science Advances 3: e1602778
Huaca Prieta	C. Andes	-7.9234	-79.3069	12602	35	D-AMS-016635	charcoal	Dillehay, T.D, Goobred, S., Pino, M., Vázquez Sánchez, V.F., Rosales Than, T., Adovasio, J., Collins, M., Netherly, P., Hastorf, C.A., Chiou, K.L., Piperno, D., Rey, I., Velchof, N. 2017. Simple technologies and diverse food strategies of the Late Pleistocene and Early Holocene at Huaca Prieta, Coastal Perú. Science Advances 3: e1602778
Huaca Prieta	C. Andes	-7.9234	-79.3069	12594	62	D-AMS-013332	seed	Dillehay, T.D, Goobred, S., Pino, M., Vázquez Sánchez, V.F., Rosales Than, T., Adovasio, J., Collins, M., Netherly, P., Hastorf, C.A., Chiou, K.L., Piperno, D., Rey, I., Velchof, N. 2017. Simple technologies and diverse food strategies of the Late Pleistocene and Early Holocene at Huaca Prieta, Coastal Perú. Science Advances 3: e1602778
Huaca Prieta	C. Andes	-7.9234	-79.3069	12420	40	Beta-437288	charcoal	Dillehay, T.D, Goobred, S., Pino, M., Vázquez Sánchez, V.F., Rosales Than, T., Adovasio, J., Collins, M., Netherly, P., Hastorf, C.A., Chiou, K.L., Piperno, D., Rey, I., Velchof, N. 2017. Simple technologies and diverse food strategies of the Late Pleistocene and Early Holocene at Huaca Prieta, Coastal Perú. Science Advances 3: e1602778
Huaca Prieta	C. Andes	-7.9234	-79.3069	12410	40	Beta-437290	charcoal	Dillehay, T.D, Goobred, S., Pino, M., Vázquez Sánchez, V.F., Rosales Than, T., Adovasio, J., Collins, M., Netherly, P., Hastorf, C.A., Chiou, K.L., Piperno, D., Rey, I., Velchof, N. 2017. Simple technologies and diverse food strategies of the Late Pleistocene and Early Holocene at Huaca Prieta, Coastal Perú. Science Advances 3: e1602778
Huaca Prieta	C. Andes	-7.9234	-79.3069	12280	60	Beta-310272	bone	Dillehay, T. D. (2011). From foraging to farming in the Andes: new perspectives on food production and social organiziation. Cambridge University Press, New York, US.
Huaca Prieta	C. Andes	-7.9234	-79.3069	12240	50	Beta-310273	wood	Dillehay, T. D. (2011). From foraging to farming in the Andes: new perspectives on food production and social organiziation. Cambridge University Press, New York, US.
Huaca Prieta	C. Andes	-7.9234	-79.3069	11800	50	Beta-299536	wood	Dillehay, T. D. (2011). From foraging to farming in the Andes: new perspectives on food production and social organiziation. Cambridge University Press, New York, US.
Huaca Prieta	C. Andes	-7.9234	-79.3069	11780	50	Beta-290620	wood	Dillehay, T. D. (2011). From foraging to farming in the Andes: new perspectives on food production and social organiziation. Cambridge University Press, New York, US.
Huaca Prieta	C. Andes	-7.9234	-79.3069	11500	50	Beta-290621	charcoal	Dillehay, T.D, Goobred, S., Pino, M., Vázquez Sánchez, V.F., Rosales Than, T., Adovasio, J., Collins, M., Netherly, P., Hastorf, C.A., Chiou, K.L., Piperno, D., Rey, I., Velchof, N. 2017. Simple technologies and diverse food strategies of the Late Pleistocene and Early Holocene at Huaca Prieta, Coastal Perú. Science Advances 3: e1602778
Huaca Prieta	C. Andes	-7.9234	-79.3069	10770	340	AA-75326	charcoal	Dillehay, T.D, Goobred, S., Pino, M., Vázquez Sánchez, V.F., Rosales Than, T., Adovasio, J., Collins, M., Netherly, P., Hastorf, C.A., Chiou, K.L., Piperno, D., Rey, I., Velchof, N. 2017. Simple technologies and diverse food strategies of the Late Pleistocene and Early Holocene at Huaca Prieta, Coastal Perú. Science Advances 3: e1602778
Huaca Prieta	C. Andes	-7.9234	-79.3069	9580	40	Beta-235952	plant	Dillehay, T.D, Goobred, S., Pino, M., Vázquez Sánchez, V.F., Rosales Than, T., Adovasio, J., Collins, M., Netherly, P., Hastorf, C.A., Chiou, K.L., Piperno, D., Rey, I., Velchof, N. 2017. Simple technologies and diverse food strategies of the Late Pleistocene and Early Holocene at Huaca Prieta, Coastal Perú. Science Advances 3: e1602778
Huaca Prieta	C. Andes	-7.9234	-79.3069	9530	50	Beta-210862	charcoal	Dillehay, T.D, Goobred, S., Pino, M., Vázquez Sánchez, V.F., Rosales Than, T., Adovasio, J., Collins, M., Netherly, P., Hastorf, C.A., Chiou, K.L., Piperno, D., Rey, I., Velchof, N. 2017. Simple technologies and diverse food strategies of the Late Pleistocene and Early Holocene at Huaca Prieta, Coastal Perú. Science Advances 3: e1602778
Huaca Prieta	C. Andes	-7.9234	-79.3069	9330	40	Beta343109	seed	Dillehay, T.D, Goobred, S., Pino, M., Vázquez Sánchez, V.F., Rosales Than, T., Adovasio, J., Collins, M., Netherly, P., Hastorf, C.A., Chiou, K.L., Piperno, D., Rey, I., Velchof, N. 2017. Simple technologies and diverse food strategies of the Late Pleistocene and Early Holocene at Huaca Prieta, Coastal Perú. Science Advances 3: e1602778
Huaca Prieta	C. Andes	-7.9234	-79.3069	9230	40	AA-86632	seed	Dillehay, T.D, Goobred, S., Pino, M., Vázquez Sánchez, V.F., Rosales Than, T., Adovasio, J., Collins, M., Netherly, P., Hastorf, C.A., Chiou, K.L., Piperno, D., Rey, I., Velchof, N. 2017. Simple technologies and diverse food strategies of the Late Pleistocene and Early Holocene at Huaca Prieta, Coastal Perú. Science Advances 3: e1602778
CA 09-89	C. Andes	-6.95	-79.24	11650	180	Beta-20887	charcoal	Dillehay, T. D. (2011). From foraging to farming in the Andes: new perspectives on food production and social organiziation. Cambridge University Press, New York, US.
Huaca Prieta	C. Andes	-7.9234	-79.3069	11500	50	Beta-290621	wood	Dillehay, T. D. (2011). From foraging to farming in the Andes: new perspectives on food production and social organiziation. Cambridge University Press, New York, US.
Quebrada Jaguay 280	C. Andes	-16.5	-72.633	11105	260	BGS 1942	charcoal	Sandweiss, D. H., McInnis, H., Burger, R. L., Cano, A., Ojeda, B., del Carmen Paredes, R., Sandweiss, M., Glascock, M. D. (1998). Quebrada jaguay: early South American maritime adaptations. Science, 281, 1830-1832.
Quebrada Jaguay 280	C. Andes	-16.5	-72.633	11088	220	BGS 2024	charcoal	Sandweiss, D. H., McInnis, H., Burger, R. L., Cano, A., Ojeda, B., del Carmen Paredes, R., Sandweiss, M., Glascock, M. D. (1998). Quebrada jaguay: early South American maritime adaptations. Science, 281, 1830-1832.
Je-1002	C. Andes	-7.059	-79.4	11014	64	AA57942	charcoal	Stackelbeck, K. L. (2008). Adaptational flexibility and processes of emerging complexity: Early to Mid-Holocene foragers in the lower Jequetepeque Valley, northern Peru. PhD dissertation, University of Kentucky, Lexington.
Huaca Prieta	C. Andes	-7.9234	-79.3069	10770	340	AA75326	charcoal	Dillehay, T. D. (2011). From foraging to farming in the Andes: new perspectives on food production and social organiziation. Cambridge University Press, New York, US.
Quebrada Jaguay 280	C. Andes	-16.5	-72.633	10770	130	BGS 1702	charcoal	Sandweiss, D. H., McInnis, H., Burger, R. L., Cano, A., Ojeda, B., del Carmen Paredes, R., Sandweiss, M., Glascock, M. D. (1998). Quebrada jaguay: early South American maritime adaptations. Science, 281, 1830-1832.
Quebrada Tacahuay	C. Andes	-17.8	-71.1	10770	150	Beta-95869	charcoal	deFrance, S. D., Keefer, D. K., Richardson, J. B., Adan Umire, A. (2001). Late Paleo-Indian coastal foragers: specialized extractive behavior at Quebrada Tacahuay, Peru. Latin American Antiquity, 12, 413-426.
Quebrada Tacahuay	C. Andes	-17.8	-71.1	10750	80	Beta-108692	charcoal	deFrance, S. D., Keefer, D. K., Richardson, J. B., Adan Umire, A. (2001). Late Paleo-Indian coastal foragers: specialized extractive behavior at Quebrada Tacahuay, Peru. Latin American Antiquity, 12, 413-426.
Quebrada Jaguay 280	C. Andes	-16.5	-72.633	10725	175	BGS 1937	charcoal	Sandweiss, D. H., McInnis, H., Burger, R. L., Cano, A., Ojeda, B., del Carmen Paredes, R., Sandweiss, M., Glascock, M. D. (1998). Quebrada jaguay: early South American maritime adaptations. Science, 281, 1830-1832.
Quebrada Jaguay 280	C. Andes	-16.5	-72.633	10700	300	BGS 1940	charcoal	Sandweiss, D. H., McInnis, H., Burger, R. L., Cano, A., Ojeda, B., del Carmen Paredes, R., Sandweiss, M., Glascock, M. D. (1998). Quebrada jaguay: early South American maritime adaptations. Science, 281, 1830-1832.
Quebrada Tacahuay	C. Andes	-17.8	-71.1	10690	60	Beta-172645	charcoal	Rademaker, K., Bromley, G. R. M., Sandweiss, D. H. (2013). Peru archaeological radiocarbon database, 13,000-7000 14C B.P. Quaternary International, 30, 34-45.
Quebrada Tacahuay	C. Andes	-17.8	-71.1	10660	80	Beta-160706	charcoal	Rademaker, K., Bromley, G. R. M., Sandweiss, D. H. (2013). Peru archaeological radiocarbon database, 13,000-7000 14C B.P. Quaternary International, 30, 34-45.
Je-996	C. Andes	-7.059	-79.397	10650	50	Beta-185074	charcoal	Maggard, G. J. (2010). Late Pleistocene-Early Holocene colonization and regionalization in northern Peru: fishtail and Paijan complexes of the lower Jequetepeque Valley. PhD Dissertation, University of Kentucky, Lexington.
Quebrada Jaguay 280	C. Andes	-16.5	-72.633	10600	135	BGS 1939	charcoal	Sandweiss, D. H., McInnis, H., Burger, R. L., Cano, A., Ojeda, B., del Carmen Paredes, R., Sandweiss, M., Glascock, M. D. (1998). Quebrada jaguay: early South American maritime adaptations. Science, 281, 1830-1832.
PV-19-96-1	C. Andes	-6.86667	-79.4167	10560	60	Beta-154123	charcoal	Rademaker, K., Bromley, G. R. M., Sandweiss, D. H. (2013). Peru archaeological radiocarbon database, 13,000-7000 14C B.P. Quaternary International, 30, 34-45.
Quebrada Jaguay 280	C. Andes	-16.5	-72.633	10560	125	BGS 1938	charcoal	Sandweiss, D. H., McInnis, H., Burger, R. L., Cano, A., Ojeda, B., del Carmen Paredes, R., Sandweiss, M., Glascock, M. D. (1998). Quebrada jaguay: early South American maritime adaptations. Science, 281, 1830-1832.
Guitarrero Cave	C. Andes	-9.192	-77.706	10535	290	GX-1778	charcoal	Lima-Ribeiro, M. S., Diniz-Filho, J. A. F. (2013). American megafaunal extinctions and human arrival: improved evaluation using a meta-analytic approach. Quaternary International, 299, 38-52.
Quebrada Tacahuay	C. Andes	-17.8	-71.1	10530	140	Beta-108860	charcoal	deFrance, S. D., Keefer, D. K., Richardson, J. B., Adan Umire, A. (2001). Late Paleo-Indian coastal foragers: specialized extractive behavior at Quebrada Tacahuay, Peru. Latin American Antiquity, 12, 413-426.
Quebrada Tacahuay	C. Andes	-17.8	-71.1	10510	50	Beta-122821	charcoal	Rademaker, K., Bromley, G. R. M., Sandweiss, D. H. (2013). Peru archaeological radiocarbon database, 13,000-7000 14C B.P. Quaternary International, 30, 34-45.
Quebrada Jaguay 280	C. Andes	-16.5	-72.633	10507	125	BGS 2025	charcoal	Sandweiss, D. H., McInnis, H., Burger, R. L., Cano, A., Ojeda, B., del Carmen Paredes, R., Sandweiss, M., Glascock, M. D. (1998). Quebrada jaguay: early South American maritime adaptations. Science, 281, 1830-1832.
Guitarrero Cave	C. Andes	-9.192	-77.706	10475	300	GX-1780	charcoal	Lima-Ribeiro, M. S., Diniz-Filho, J. A. F. (2013). American megafaunal extinctions and human arrival: improved evaluation using a meta-analytic approach. Quaternary International, 299, 38-52.
Quebrada Jaguay 280	C. Andes	-16.5	-72.633	10475	125	BGS 1936	charcoal	Sandweiss, D. H., McInnis, H., Burger, R. L., Cano, A., Ojeda, B., del Carmen Paredes, R., Sandweiss, M., Glascock, M. D. (1998). Quebrada jaguay: early South American maritime adaptations. Science, 281, 1830-1832.
Cerro Chivateros	C. Andes	-11.9417	-77.1333	10430	160	UCLA 683	wood	Borrerro, L. (1996). The Pleistocene-Holocene transition in Southern South America. In: Humans at the end of the Ice Age. Eds Straus, L., Eriksen, B., Erlandson, J., Yesner, D. Plenun Press, New York, pp 52-75.
Quebrada Tacahuay	C. Andes	-17.8	-71.1	10420	110	Beta-122822	charcoal	deFrance, S. D., Keefer, D. K., Richardson, J. B., Adan Umire, A. (2001). Late Paleo-Indian coastal foragers: specialized extractive behavior at Quebrada Tacahuay, Peru. Latin American Antiquity, 12, 413-426.
Cuncaicha	C. Andes	-15.3548	-72.623	10380	100	AA-101130	collagen	Rademaker, K., Hodgins G., Moore, K., Zarrillo, S., Miller, C., Bromley, G. R. M., Leach, P., Reid, D. A., Alvarez, W. Y., Sandwiess, D. H. (2014). Paleoindian settlement of the high-altitude Peruvian Andes. Science, 346, 466-469.
Pampa de Fosiles 14 (PV-22-14)	C. Andes	-7.55	-79.317	10380	170	Gif-5160	charcoal	Borrerro, L. (1996). The Pleistocene-Holocene transition in Southern South America. In: Humans at the end of the Ice Age. Eds Straus, L., Eriksen, B., Erlandson, J., Yesner, D. Plenun Press, New York, pp 52-75.
CA 09-	C. Andes	-6.95	-79.24	10360	100	Beta-154141	charcoal	Ziolkowski, M. S., Pazdur, M., Krzanowski, A., Michczynski, A. (1994). Andes radiocarbon database for Bolivia, Ecuador, and Peru. Varsovia-Gliwice, Andean archaeological mission of the Institute of Archaeology/Warsaw University Gliwice Radiocarbon Laboratory of the Institute of Physics, Silesian Technical University.
Je-996	C. Andes	-7.059	-79.397	10353	58	AA57948	charcoal	Maggard, G. J. (2010). Late Pleistocene-Early Holocene colonization and regionalization in northern Peru: fishtail and Paijan complexes of the lower Jequetepeque Valley. PhD Dissertation, University of Kentucky, Lexington.
Guitarrero Cave	C. Andes	-9.192	-77.706	10340	130	OxA-197	textile	Lima-Ribeiro, M. S., Diniz-Filho, J. A. F. (2013). American megafaunal extinctions and human arrival: improved evaluation using a meta-analytic approach. Quaternary International, 299, 38-52.
Cuncaicha	C. Andes	-15.3548	-72.623	10321	73	AA-94254	collagen	Rademaker, K., Hodgins G., Moore, K., Zarrillo, S., Miller, C., Bromley, G. R. M., Leach, P., Reid, D. A., Alvarez, W. Y., Sandwiess, D. H. (2014). Paleoindian settlement of the high-altitude Peruvian Andes. Science, 346, 466-469.
Cuncaicha	C. Andes	-15.3548	-72.623	10310	100	AA-101138	collagen	Rademaker, K., Hodgins G., Moore, K., Zarrillo, S., Miller, C., Bromley, G. R. M., Leach, P., Reid, D. A., Alvarez, W. Y., Sandwiess, D. H. (2014). Paleoindian settlement of the high-altitude Peruvian Andes. Science, 346, 466-469.
Cuncaicha	C. Andes	-15.3548	-72.623	10306	72	AA-96307	collagen	Rademaker, K., Hodgins G., Moore, K., Zarrillo, S., Miller, C., Bromley, G. R. M., Leach, P., Reid, D. A., Alvarez, W. Y., Sandwiess, D. H. (2014). Paleoindian settlement of the high-altitude Peruvian Andes. Science, 346, 466-469.
Cuncaicha	C. Andes	-15.3548	-72.623	10305	70	AA-107487	collagen	Rademaker, K., Hodgins G., Moore, K., Zarrillo, S., Miller, C., Bromley, G. R. M., Leach, P., Reid, D. A., Alvarez, W. Y., Sandwiess, D. H. (2014). Paleoindian settlement of the high-altitude Peruvian Andes. Science, 346, 466-469.
Quebrada Tacahuay	C. Andes	-17.8	-71.1	10290	200	Beta-126968	charcoal	deFrance, S. D., Keefer, D. K., Richardson, J. B., Adan Umire, A. (2001). Late Paleo-Indian coastal foragers: specialized extractive behavior at Quebrada Tacahuay, Peru. Latin American Antiquity, 12, 413-426.
Jaywamachay (Ac-335)	C. Andes	-13.217	-74.383	10280	170	I-5699	charcoal	Ziolkowski, M. S., Pazdur, M., Krzanowski, A., Michczynski, A. (1994). Andes radiocarbon database for Bolivia, Ecuador, and Peru. Varsovia-Gliwice, Andean archaeological mission of the Institute of Archaeology/Warsaw University Gliwice Radiocarbon Laboratory of the Institute of Physics, Silesian Technical University.
Quebrada Jaguay 280	C. Andes	-16.5	-72.633	10274	125	BGS 1943	charcoal	Sandweiss, D. H., McInnis, H., Burger, R. L., Cano, A., Ojeda, B., del Carmen Paredes, R., Sandweiss, M., Glascock, M. D. (1998). Quebrada jaguay: early South American maritime adaptations. Science, 281, 1830-1832.
Cuncaicha	C. Andes	-15.3548	-72.623	10265	35	PRI-12-029-05b	collagen	Rademaker, K., Hodgins G., Moore, K., Zarrillo, S., Miller, C., Bromley, G. R. M., Leach, P., Reid, D. A., Alvarez, W. Y., Sandwiess, D. H. (2014). Paleoindian settlement of the high-altitude Peruvian Andes. Science, 346, 466-469.
Cuncaicha	C. Andes	-15.3548	-72.623	10260	72	AA-96308	collagen	Rademaker, K., Hodgins G., Moore, K., Zarrillo, S., Miller, C., Bromley, G. R. M., Leach, P., Reid, D. A., Alvarez, W. Y., Sandwiess, D. H. (2014). Paleoindian settlement of the high-altitude Peruvian Andes. Science, 346, 466-469.
PV-19-57-2	C. Andes	-7.16667	-79.5167	10260	90	Beta-154128	charcoal	Rademaker, K., Bromley, G. R. M., Sandweiss, D. H. (2013). Peru archaeological radiocarbon database, 13,000-7000 14C B.P. Quaternary International, 30, 34-45.
Guitarrero Cave	C. Andes	-9.192	-77.706	10240	45	OxA-21269	textile	Jolie, E. A., Lynch, T. F., Geib, P. R., Adovasio, J. M. (2011). Cordage, textiles, and the Late Pleistocene peopling of the Andes. Current Anthropology, 52, 285-296.
Guitarrero Cave	C. Andes	-9.192	-77.706	10240	110	SI-1502	charcoal	Lima-Ribeiro, M. S., Diniz-Filho, J. A. F. (2013). American megafaunal extinctions and human arrival: improved evaluation using a meta-analytic approach. Quaternary International, 299, 38-52.
Guitarrero Cave	C. Andes	-9.192	-77.706	10230	45	OxA-21268	textile	Jolie, E. A., Lynch, T. F., Geib, P. R., Adovasio, J. M. (2011). Cordage, textiles, and the Late Pleistocene peopling of the Andes. Current Anthropology, 52, 285-296.
Je-996	C. Andes	-7.059	-79.397	10230	59	AA57946	charcoal	Maggard, G. J. (2010). Late Pleistocene-Early Holocene colonization and regionalization in northern Peru: fishtail and Paijan complexes of the lower Jequetepeque Valley. PhD Dissertation, University of Kentucky, Lexington.
Cuncaicha	C. Andes	-15.3548	-72.623	10211	69	AA-94255	collagen	Rademaker, K., & Hodgins, G. (2018). Exploring the chronology of occupations and burials at Cuncaicha rockshelter, Peru. New Perspectives on the Peopling of the Americas, Kerns Verlag, Tuebingen, 107-124.
Cuncaicha	C. Andes	-15.3548	-72.623	10205	35	PRI-12-029-04b	collagen	Rademaker, K., & Hodgins, G. (2018). Exploring the chronology of occupations and burials at Cuncaicha rockshelter, Peru. New Perspectives on the Peopling of the Americas, Kerns Verlag, Tuebingen, 107-124.
Cuncaicha	C. Andes	-15.3548	-72.623	10200	69	AA-94256	collagen	Rademaker, K., & Hodgins, G. (2018). Exploring the chronology of occupations and burials at Cuncaicha rockshelter, Peru. New Perspectives on the Peopling of the Americas, Kerns Verlag, Tuebingen, 107-124.
Pampa de Fosiles 13 (PV-22-13)	C. Andes	-7.567	-79.333	10200	180	Gif 3781	charcoal	Borrerro, L. (1996). The Pleistocene-Holocene transition in Southern South America. In: Humans at the end of the Ice Age. Eds Straus, L., Eriksen, B., Erlandson, J., Yesner, D. Plenun Press, New York, pp 52-75.
Quebrada Jaguay 280	C. Andes	-16.5	-72.633	10200	140	Ny-383	charcoal	Sandweiss, D. H., McInnis, H., Burger, R. L., Cano, A., Ojeda, B., del Carmen Paredes, R., Sandweiss, M., Glascock, M. D. (1998). Quebrada jaguay: early South American maritime adaptations. Science, 281, 1830-1832.
Quebrada Jaguay 280	C. Andes	-16.5	-72.633	10190	220	BGS 1957	charcoal	Sandweiss, D. H., McInnis, H., Burger, R. L., Cano, A., Ojeda, B., del Carmen Paredes, R., Sandweiss, M., Glascock, M. D. (1998). Quebrada jaguay: early South American maritime adaptations. Science, 281, 1830-1832.
Cuncaicha	C. Andes	-15.3548	-72.623	10189	77	AA-96309	collagen	Rademaker, K., & Hodgins, G. (2018). Exploring the chronology of occupations and burials at Cuncaicha rockshelter, Peru. New Perspectives on the Peopling of the Americas, Kerns Verlag, Tuebingen, 107-124.
Cuncaicha	C. Andes	-15.3548	-72.623	10180	40	PRI-12-029-06b	collagen	Rademaker, K., & Hodgins, G. (2018). Exploring the chronology of occupations and burials at Cuncaicha rockshelter, Peru. New Perspectives on the Peopling of the Americas, Kerns Verlag, Tuebingen, 107-124.
Guitarrero Cave	C. Andes	-9.192	-77.706	10180	130	OxA-195	wood	Lima-Ribeiro, M. S., Diniz-Filho, J. A. F. (2013). American megafaunal extinctions and human arrival: improved evaluation using a meta-analytic approach. Quaternary International, 299, 38-52.
Cuncaicha	C. Andes	-15.3548	-72.623	10163	71	AA-96312	collagen	Rademaker, K., & Hodgins, G. (2018). Exploring the chronology of occupations and burials at Cuncaicha rockshelter, Peru. New Perspectives on the Peopling of the Americas, Kerns Verlag, Tuebingen, 107-124.
Cuncaicha	C. Andes	-15.3548	-72.623	10140	68	AA-107488	collagen	Rademaker, K., & Hodgins, G. (2018). Exploring the chronology of occupations and burials at Cuncaicha rockshelter, Peru. New Perspectives on the Peopling of the Americas, Kerns Verlag, Tuebingen, 107-124.
Cuncaicha	C. Andes	-15.3548	-72.623	10132	71	AA-96306	collagen	Rademaker, K., & Hodgins, G. (2018). Exploring the chronology of occupations and burials at Cuncaicha rockshelter, Peru. New Perspectives on the Peopling of the Americas, Kerns Verlag, Tuebingen, 107-124.
Cuncaicha	C. Andes	-15.3548	-72.623	10127	98	AA-96322	collagen	Rademaker, K., & Hodgins, G. (2018). Exploring the chronology of occupations and burials at Cuncaicha rockshelter, Peru. New Perspectives on the Peopling of the Americas, Kerns Verlag, Tuebingen, 107-124.
Je-996	C. Andes	-7.059	-79.397	10113	76	AA57947	charcoal	Maggard, G. J. (2010). Late Pleistocene-Early Holocene colonization and regionalization in northern Peru: fishtail and Paijan complexes of the lower Jequetepeque Valley. PhD Dissertation, University of Kentucky, Lexington.
Cuncaicha	C. Andes	-15.3548	-72.623	10100	99	AA-96319	collagen	Rademaker, K., & Hodgins, G. (2018). Exploring the chronology of occupations and burials at Cuncaicha rockshelter, Peru. New Perspectives on the Peopling of the Americas, Kerns Verlag, Tuebingen, 107-124.
Quebrada Tacahuay	C. Andes	-17.8	-71.1	10090	130	Beta-122820	charcoal	deFrance, S. D., Keefer, D. K., Richardson, J. B., Adan Umire, A. (2001). Late Paleo-Indian coastal foragers: specialized extractive behavior at Quebrada Tacahuay, Peru. Latin American Antiquity, 12, 413-426.
Cuncaicha	C. Andes	-15.3548	-72.623	10086	97	AA-96330	collagen	Rademaker, K., & Hodgins, G. (2018). Exploring the chronology of occupations and burials at Cuncaicha rockshelter, Peru. New Perspectives on the Peopling of the Americas, Kerns Verlag, Tuebingen, 107-124.
Cuncaicha	C. Andes	-15.3548	-72.623	10084	99	AA-96318	collagen	Rademaker, K., & Hodgins, G. (2018). Exploring the chronology of occupations and burials at Cuncaicha rockshelter, Peru. New Perspectives on the Peopling of the Americas, Kerns Verlag, Tuebingen, 107-124.
Cuncaicha	C. Andes	-15.3548	-72.623	10060	100	AA-101137	collagen	Rademaker, K., & Hodgins, G. (2018). Exploring the chronology of occupations and burials at Cuncaicha rockshelter, Peru. New Perspectives on the Peopling of the Americas, Kerns Verlag, Tuebingen, 107-124.
Je-439	C. Andes	-7.07	-79.413	10056	67	AA57950	charcoal	Maggard, G. J. (2010). Late Pleistocene-Early Holocene colonization and regionalization in northern Peru: fishtail and Paijan complexes of the lower Jequetepeque Valley. PhD Dissertation, University of Kentucky, Lexington.
Cuncaicha	C. Andes	-15.3548	-72.623	10055	67	AA-94257	collagen	Rademaker, K., & Hodgins, G. (2018). Exploring the chronology of occupations and burials at Cuncaicha rockshelter, Peru. New Perspectives on the Peopling of the Americas, Kerns Verlag, Tuebingen, 107-124.
Cuncaicha	C. Andes	-15.3548	-72.623	10050	50	Beta-297423	collagen	Rademaker, K., & Hodgins, G. (2018). Exploring the chronology of occupations and burials at Cuncaicha rockshelter, Peru. New Perspectives on the Peopling of the Americas, Kerns Verlag, Tuebingen, 107-124.
Quebrada Tacahuay	C. Andes	-17.8	-71.1	10050	90	Beta-160707	charcoal	Rademaker, K., Bromley, G. R. M., Sandweiss, D. H. (2013). Peru archaeological radiocarbon database, 13,000-7000 14C B.P. Quaternary International, 30, 34-45.
Cuncaicha	C. Andes	-15.3548	-72.623	10034	97	AA-96321	collagen	Rademaker, K., & Hodgins, G. (2018). Exploring the chronology of occupations and burials at Cuncaicha rockshelter, Peru. New Perspectives on the Peopling of the Americas, Kerns Verlag, Tuebingen, 107-124.
Tres Ventanas	C. Andes	-12.208	-76.377	10030	170	I-3091	charcoal	Engel, F. (1969). On early man in the Americas. Current Anthropology, 10, 225.
Guitarrero Cave	C. Andes	-9.192	-77.706	10000	200	OxA-108	wood	Jolie, E. A., Lynch, T. F., Geib, P. R., Adovasio, J. M. (2011). Cordage, textiles, and the Late Pleistocene peopling of the Andes. Current Anthropology, 52, 285-296.
Je-431	C. Andes	-7.243	-79.364	9983	93	AA57963	charcoal	Maggard, G. J. (2010). Late Pleistocene-Early Holocene colonization and regionalization in northern Peru: fishtail and Paijan complexes of the lower Jequetepeque Valley. PhD Dissertation, University of Kentucky, Lexington.
Guitarrero Cave	C. Andes	-9.192	-77.706	9980	120	OxA-196	textile	Lima-Ribeiro, M. S., Diniz-Filho, J. A. F. (2013). American megafaunal extinctions and human arrival: improved evaluation using a meta-analytic approach. Quaternary International, 299, 38-52.
PV-19-122-1	C. Andes	-6.91667	-79.5333	9980	80	Beta-154099	charcoal	Rademaker, K., Bromley, G. R. M., Sandweiss, D. H. (2013). Peru archaeological radiocarbon database, 13,000-7000 14C B.P. Quaternary International, 30, 34-45.
Quiqche Cave (Lm5-1)	C. Andes	-12.242	-76.35	9940	200	I-3160	charcoal	Engel, F. (1969). On early man in the Americas. Current Anthropology, 10, 225.
Guitarrero Cave	C. Andes	-9.192	-77.706	9930	300	OxA-104	wood	Lima-Ribeiro, M. S., Diniz-Filho, J. A. F. (2013). American megafaunal extinctions and human arrival: improved evaluation using a meta-analytic approach. Quaternary International, 299, 38-52.
Jaywamachay (Ac-335)	C. Andes	-13.217	-74.383	9890	310	I-5683	charcoal	Ziolkowski, M. S., Pazdur, M., Krzanowski, A., Michczynski, A. (1994). Andes radiocarbon database for Bolivia, Ecuador, and Peru. Varsovia-Gliwice, Andean archaeological mission of the Institute of Archaeology/Warsaw University Gliwice Radiocarbon Laboratory of the Institute of Physics, Silesian Technical University.
Guitarrero Cave	C. Andes	-9.192	-77.706	9860	200	OxA-109	wood	Jolie, E. A., Lynch, T. F., Geib, P. R., Adovasio, J. M. (2011). Cordage, textiles, and the Late Pleistocene peopling of the Andes. Current Anthropology, 52, 285-296.
Je-439	C. Andes	-7.07	-79.413	9851	58	AA57949	charcoal	Maggard, G. J. (2010). Late Pleistocene-Early Holocene colonization and regionalization in northern Peru: fishtail and Paijan complexes of the lower Jequetepeque Valley. PhD Dissertation, University of Kentucky, Lexington.
Quebrada Jaguay 280	C. Andes	-16.5	-72.633	9850	170	BGS 1956	charcoal	Sandweiss, D. H., McInnis, H., Burger, R. L., Cano, A., Ojeda, B., del Carmen Paredes, R., Sandweiss, M., Glascock, M. D. (1998). Quebrada jaguay: early South American maritime adaptations. Science, 281, 1830-1832.
Quebrada Tacahuay	C. Andes	-17.8	-71.1	9850	150	Beta-159921	charcoal	deFrance, S. D., Alvarez, U. (2004). Quebrada Tacahuay: una ocupacion maritima del Pleistoceno Tardio en el Sur del Peru. Chungara, 36, 257-278.
Quebrada de los Burros	C. Andes	-18.0167	-70.8333	9830	140	Gif-10628	charcoal	Gayo, E. M., Latorre, C., Santoro, C. M. (2015). Timing of occupation and regional settlement patterns revealed by time-series analyses of an archaeological radiocarbon database for the South-Central Andes (16-25S). Quaternary International, 356, 4-14.
Asana	C. Andes	-17.1	-70.633	9820	150	Beta-40063	charcoal	Aldenderfer, M. S. (1998). Montane foragers: Asana and the South-Central Andean Archaic. Iowa City: University of Iowa Press.
Guitarrero Cave	C. Andes	-9.192	-77.706	9813	70	AA81783	textile	Jolie, E. A., Lynch, T. F., Geib, P. R., Adovasio, J. M. (2011). Cordage, textiles, and the Late Pleistocene peopling of the Andes. Current Anthropology, 52, 285-296.
Pampa de Fosiles 13 (PV-22-13)	C. Andes	-7.567	-79.333	9810	180	Gif-4161	charcoal	Borrerro, L. (1996). The Pleistocene-Holocene transition in Southern South America. In: Humans at the end of the Ice Age. Eds Straus, L., Eriksen, B., Erlandson, J., Yesner, D. Plenun Press, New York, pp 52-75.
Guitarrero Cave	C. Andes	-9.192	-77.706	9797	59	AA81781	textile	Jolie, E. A., Lynch, T. F., Geib, P. R., Adovasio, J. M. (2011). Cordage, textiles, and the Late Pleistocene peopling of the Andes. Current Anthropology, 52, 285-296.
Guitarrero Cave	C. Andes	-9.192	-77.706	9790	240	GX-1779	charcoal	Borrerro, L. (1996). The Pleistocene-Holocene transition in Southern South America. In: Humans at the end of the Ice Age. Eds Straus, L., Eriksen, B., Erlandson, J., Yesner, D. Plenun Press, New York, pp 52-75.
Guitarrero Cave	C. Andes	-9.192	-77.706	9767	58	AA81782	textile	Jolie, E. A., Lynch, T. F., Geib, P. R., Adovasio, J. M. (2011). Cordage, textiles, and the Late Pleistocene peopling of the Andes. Current Anthropology, 52, 285-296.
Quipa/Chilca Village 304 (12b-VII-304)	C. Andes	-12.4333	-76.7667	9700	140	Gif-864	wood	Ziolkowski, M. S., Pazdur, M., Krzanowski, A., Michczynski, A. (1994). Andes radiocarbon database for Bolivia, Ecuador, and Peru. Varsovia-Gliwice, Andean archaeological mission of the Institute of Archaeology/Warsaw University Gliwice Radiocarbon Laboratory of the Institute of Physics, Silesian Technical University.
Ascope 5 (PV-23-05)	C. Andes	-7.65	-79.083	9670	170	Gif-4912	charcoal	Delibrias, G., Guillier, M. T. (1988). Gif natural radiocarbon measurements XI. Radiocarbon, 30, 61-124.
Quebrada Tacahuay	C. Andes	-17.8	-71.1	9670	80	Pa-1810	charcoal	Ortlieb, L., Vargas, G., Saliege, J. F. (2011). Marine radiocarbon reservoir effect along the northern Chile-southern Peru coast (14-24S) throughout the Holocene. Quaternary Research, 75, 91-103.
Guitarrero Cave	C. Andes	-9.192	-77.706	9660	150	SI-1498	charcoal	Lima-Ribeiro, M. S., Diniz-Filho, J. A. F. (2013). American megafaunal extinctions and human arrival: improved evaluation using a meta-analytic approach. Quaternary International, 299, 38-52.
Quebrada Jaguay 280	C. Andes	-16.5	-72.633	9657	220	BGS 2023	charcoal	Sandweiss, D. H., McInnis, H., Burger, R. L., Cano, A., Ojeda, B., del Carmen Paredes, R., Sandweiss, M., Glascock, M. D. (1998). Quebrada jaguay: early South American maritime adaptations. Science, 281, 1830-1832.
Panalauca	C. Andes	-11.322	-76.065	9650	145	WSU-2940	charcoal	Ziolkowski, M. S., Pazdur, M., Krzanowski, A., Michczynski, A. (1994). Andes radiocarbon database for Bolivia, Ecuador, and Peru. Varsovia-Gliwice, Andean archaeological mission of the Institute of Archaeology/Warsaw University Gliwice Radiocarbon Laboratory of the Institute of Physics, Silesian Technical University.
Cerro Sechin	C. Andes	-9.28	-78.25	9640	75	H-11274	charcoal	Ziolkowski, M. S., Pazdur, M., Krzanowski, A., Michczynski, A. (1994). Andes radiocarbon database for Bolivia, Ecuador, and Peru. Varsovia-Gliwice, Andean archaeological mission of the Institute of Archaeology/Warsaw University Gliwice Radiocarbon Laboratory of the Institute of Physics, Silesian Technical University.
Guitarrero Cave	C. Andes	-9.192	-77.706	9600	130	OxA-193	charcoal	Lima-Ribeiro, M. S., Diniz-Filho, J. A. F. (2013). American megafaunal extinctions and human arrival: improved evaluation using a meta-analytic approach. Quaternary International, 299, 38-52.
Pampa de Fosiles 14 (PV-22-14)	C. Andes	-7.55	-79.317	9600	170	Gif-5162	charcoal	Borrerro, L. (1996). The Pleistocene-Holocene transition in Southern South America. In: Humans at the end of the Ice Age. Eds Straus, L., Eriksen, B., Erlandson, J., Yesner, D. Plenun Press, New York, pp 52-75.
Quebrada Jaguay 280	C. Andes	-16.5	-72.633	9597	135	BGS 1960	charcoal	Sandweiss, D. H., McInnis, H., Burger, R. L., Cano, A., Ojeda, B., del Carmen Paredes, R., Sandweiss, M., Glascock, M. D. (1998). Quebrada jaguay: early South American maritime adaptations. Science, 281, 1830-1832.
Asana	C. Andes	-17.1	-70.633	9580	130	Beta-24628	charcoal	Aldenderfer, M. S. (1998). Montane foragers: Asana and the South-Central Andean Archaic. Iowa City: University of Iowa Press.
Guitarrero Cave	C. Andes	-9.192	-77.706	9580	135	SI-1499	charcoal	Lima-Ribeiro, M. S., Diniz-Filho, J. A. F. (2013). American megafaunal extinctions and human arrival: improved evaluation using a meta-analytic approach. Quaternary International, 299, 38-52.
Toquepala	C. Andes	-17.4	-70.417	9580	160	Y-1325	charcoal	Ziolkowski, M. S., Pazdur, M., Krzanowski, A., Michczynski, A. (1994). Andes radiocarbon database for Bolivia, Ecuador, and Peru. Varsovia-Gliwice, Andean archaeological mission of the Institute of Archaeology/Warsaw University Gliwice Radiocarbon Laboratory of the Institute of Physics, Silesian Technical University.
Panam Km	C. Andes	-16.3333	-73	9564	103	PaBO-82	charcoal	Gayo, E. M., Latorre, C., Santoro, C. M. (2015). Timing of occupation and regional settlement patterns revealed by time-series analyses of an archaeological radiocarbon database for the South-Central Andes (16-25S). Quaternary International, 356, 4-14.
Jaywamachay (Ac-335)	C. Andes	-13.217	-74.383	9560	170	I-5695	charcoal	Ziolkowski, M. S., Pazdur, M., Krzanowski, A., Michczynski, A. (1994). Andes radiocarbon database for Bolivia, Ecuador, and Peru. Varsovia-Gliwice, Andean archaeological mission of the Institute of Archaeology/Warsaw University Gliwice Radiocarbon Laboratory of the Institute of Physics, Silesian Technical University.
Quebrada Tacahuay	C. Andes	-17.8	-71.1	9550	90	Beta-108858	charcoal	Rademaker, K., Bromley, G. R. M., Sandweiss, D. H. (2013). Peru archaeological radiocarbon database, 13,000-7000 14C B.P. Quaternary International, 30, 34-45.
Siches (PV7-19)	C. Andes	-4.341	-81.032	9533	65	BGS-2426	charcoal	Piperno, D. R. (2011). The origins of plant cultivation and domestication in the New World tropics: patterns, process, and new developments. Current Anthropology, 52, S453-S470.
Huaca Prieta	C. Andes	-7.9234	-79.3069	9530	50	Beta-210862	charcoal	Dillehay, T. D. (2011). From foraging to farming in the Andes: new perspectives on food production and social organiziation. Cambridge University Press, New York, US.
Je-790	C. Andes	-7.07	-79.413	9530	70	Beta-185076	charcoal	Stackelbeck, K. L. (2008). Adaptational flexibility and processes of emerging complexity: Early to Mid-Holocene foragers in the lower Jequetepeque Valley, northern Peru. PhD dissertation, University of Kentucky, Lexington.
Lauricocha	C. Andes	-10.283	-76.667	9525	260	I-107	charcoal	Cardich, A. (1960). Investigaciones prehistoricas en los Andes peruanos. In: Antiguo Peru: trabajos presentados a la semana de arqueologia peruana, 89-118.
Guitarrero Cave	C. Andes	-9.192	-77.706	9520	150	OxA-181	charcoal	Lima-Ribeiro, M. S., Diniz-Filho, J. A. F. (2013). American megafaunal extinctions and human arrival: improved evaluation using a meta-analytic approach. Quaternary International, 299, 38-52.
PV-19-97-8	C. Andes	-7.11667	-79.5	9520	130	Beta-154124	charcoal	Rademaker, K., Bromley, G. R. M., Sandweiss, D. H. (2013). Peru archaeological radiocarbon database, 13,000-7000 14C B.P. Quaternary International, 30, 34-45.
Pampa de Fosiles 13 (PV-22-13)	C. Andes	-7.567	-79.333	9490	170	Gif-4914	charcoal	Borrerro, L. (1996). The Pleistocene-Holocene transition in Southern South America. In: Humans at the end of the Ice Age. Eds Straus, L., Eriksen, B., Erlandson, J., Yesner, D. Plenun Press, New York, pp 52-75.
Toquepala	C. Andes	-17.4	-70.417	9490	140	Y-1372	charcoal	Ziolkowski, M. S., Pazdur, M., Krzanowski, A., Michczynski, A. (1994). Andes radiocarbon database for Bolivia, Ecuador, and Peru. Varsovia-Gliwice, Andean archaeological mission of the Institute of Archaeology/Warsaw University Gliwice Radiocarbon Laboratory of the Institute of Physics, Silesian Technical University.
Guitarrero Cave	C. Andes	-9.192	-77.706	9475	130	SI-1496	charcoal	Lima-Ribeiro, M. S., Diniz-Filho, J. A. F. (2013). American megafaunal extinctions and human arrival: improved evaluation using a meta-analytic approach. Quaternary International, 299, 38-52.
Jaywamachay (Ac-335)	C. Andes	-13.217	-74.383	9460	145	I-5275	charcoal	Ziolkowski, M. S., Pazdur, M., Krzanowski, A., Michczynski, A. (1994). Andes radiocarbon database for Bolivia, Ecuador, and Peru. Varsovia-Gliwice, Andean archaeological mission of the Institute of Archaeology/Warsaw University Gliwice Radiocarbon Laboratory of the Institute of Physics, Silesian Technical University.
Guitarrero Cave	C. Andes	-9.192	-77.706	9430	150	OxA-194	charcoal	Lima-Ribeiro, M. S., Diniz-Filho, J. A. F. (2013). American megafaunal extinctions and human arrival: improved evaluation using a meta-analytic approach. Quaternary International, 299, 38-52.
Miraflores	C. Andes	-17.5124	-71.3627	9420	70	Beta-120721	plant	Keefer, D. K., Moseley, M. E., deFrance, S. D. (2003). A 38,000-year record of floods and debris earthquakes. Paleogeography, Paleoclimatology, Paleoecology, 194, 41-77.
Guitarrero Cave	C. Andes	-9.192	-77.706	9400	150	OxA-184	charcoal	Lima-Ribeiro, M. S., Diniz-Filho, J. A. F. (2013). American megafaunal extinctions and human arrival: improved evaluation using a meta-analytic approach. Quaternary International, 299, 38-52.
Quebrada Jaguay 280	C. Andes	-16.514	-72.846	9393	160	BGS-1966	charcoal	Sandweiss, D. H., McInnis, H., Burger, R. L., Cano, A., Ojeda, B., del Carmen Paredes, R., Sandweiss, M., Glascock, M. D. (1998). Quebrada jaguay: early South American maritime adaptations. Science, 281, 1830-1832.
Quebrada Jaguay 280	C. Andes	-16.512	-72.858	9385	140	BGS-1998	charcoal	Sandweiss, D. H., McInnis, H., Burger, R. L., Cano, A., Ojeda, B., del Carmen Paredes, R., Sandweiss, M., Glascock, M. D. (1998). Quebrada jaguay: early South American maritime adaptations. Science, 281, 1830-1832.
Quebrada Tacahuay	C. Andes	-17.8	-71.1	9365	110	Pa-1907	charcoal	Gayo, E. M., Latorre, C., Santoro, C. M. (2015). Timing of occupation and regional settlement patterns revealed by time-series analyses of an archaeological radiocarbon database for the South-Central Andes (16-25S). Quaternary International, 356, 4-14.
Pampa de Fosiles 14 (PV-22-14)	C. Andes	-7.55	-79.317	9360	170	Gif-5161	charcoal	Borrerro, L. (1996). The Pleistocene-Holocene transition in Southern South America. In: Humans at the end of the Ice Age. Eds Straus, L., Eriksen, B., Erlandson, J., Yesner, D. Plenun Press, New York, pp 52-75.
Guitarrero Cave	C. Andes	-9.192	-77.706	9350	150	OxA-185	charcoal	Lima-Ribeiro, M. S., Diniz-Filho, J. A. F. (2013). American megafaunal extinctions and human arrival: improved evaluation using a meta-analytic approach. Quaternary International, 299, 38-52.
Guitarrero Cave	C. Andes	-9.192	-77.706	9340	150	OxA-183	charcoal	Lima-Ribeiro, M. S., Diniz-Filho, J. A. F. (2013). American megafaunal extinctions and human arrival: improved evaluation using a meta-analytic approach. Quaternary International, 299, 38-52.
Quebrada Jaguay 280	C. Andes	-16.5	-72.6333	9340	340	BGS-1965	charcoal	Gayo, E. M., Latorre, C., Santoro, C. M. (2015). Timing of occupation and regional settlement patterns revealed by time-series analyses of an archaeological radiocarbon database for the South-Central Andes (16-25S). Quaternary International, 356, 4-14.
Je-790	C. Andes	-7.07	-79.413	9334	50	AA57958	charcoal	Stackelbeck, K. L. (2008). Adaptational flexibility and processes of emerging complexity: Early to Mid-Holocene foragers in the lower Jequetepeque Valley, northern Peru. PhD dissertation, University of Kentucky, Lexington.
Pampa de Fosiles 13 (PV-22-13)	C. Andes	-7.567	-79.333	9300	170	Gif-4915	charcoal	Borrerro, L. (1996). The Pleistocene-Holocene transition in Southern South America. In: Humans at the end of the Ice Age. Eds Straus, L., Eriksen, B., Erlandson, J., Yesner, D. Plenun Press, New York, pp 52-75.
Guitarrero Cave	C. Andes	-9.192	-77.706	9280	150	OxA-182	charcoal	Lima-Ribeiro, M. S., Diniz-Filho, J. A. F. (2013). American megafaunal extinctions and human arrival: improved evaluation using a meta-analytic approach. Quaternary International, 299, 38-52.
CA 09-77	C. Andes	-6.95	-79.24	9240	50	Beta-79512	plant	Piperno, D. R., Dillehay, T. D. (2008). Starch grains on human teeth reveal early broad crop diet in northern Peru. Proceedings of the National Academy of Sciences, 105, 19622-19627.
Quebrada Jaguay 01	C. Andes	-16.512	-72.858	9227	110	BGS-1962	charcoal	Sandweiss, D. H., McInnis, H., Burger, R. L., Cano, A., Ojeda, B., del Carmen Paredes, R., Sandweiss, M., Glascock, M. D. (1998). Quebrada jaguay: early South American maritime adaptations. Science, 281, 1830-1832.
Siches (PV7-19)	C. Andes	-4.341	-81.032	9222	60	BGS-2475	charcoal	Piperno, D. R. (2011). The origins of plant cultivation and domestication in the New World tropics: patterns, process, and new developments. Current Anthropology, 52, S453-S470.
Quebrada Jaguay 04	C. Andes	-16.506	-72.77	9155	130	BGS-1993	charcoal	Sandweiss, D. H., McInnis, H., Burger, R. L., Cano, A., Ojeda, B., del Carmen Paredes, R., Sandweiss, M., Glascock, M. D. (1998). Quebrada jaguay: early South American maritime adaptations. Science, 281, 1830-1832.
Panam Km	C. Andes	-16.3333	-73	9152	42	Pa-BO83	charcoal	Gayo, E. M., Latorre, C., Santoro, C. M. (2015). Timing of occupation and regional settlement patterns revealed by time-series analyses of an archaeological radiocarbon database for the South-Central Andes (16-25S). Quaternary International, 356, 4-14.
Tablada de Lurin	C. Andes	-12.11	-76.55	9150	200	GaK-1599	bone	Ziolkowski, M. S., Pazdur, M., Krzanowski, A., Michczynski, A. (1994). Andes radiocarbon database for Bolivia, Ecuador, and Peru. Varsovia-Gliwice, Andean archaeological mission of the Institute of Archaeology/Warsaw University Gliwice Radiocarbon Laboratory of the Institute of Physics, Silesian Technical University.
Guitarrero Cave	C. Andes	-9.192	-77.706	9140	90	SI-1497	charcoal	Borrerro, L. (1996). The Pleistocene-Holocene transition in Southern South America. In: Humans at the end of the Ice Age. Eds Straus, L., Eriksen, B., Erlandson, J., Yesner, D. Plenun Press, New York, pp 52-75.
Quebrada Jaguay 280	C. Andes	-16.5	-72.633	9120	300	BGS 1701	charcoal	Sandweiss, D. H., McInnis, H., Burger, R. L., Cano, A., Ojeda, B., del Carmen Paredes, R., Sandweiss, M., Glascock, M. D. (1998). Quebrada jaguay: early South American maritime adaptations. Science, 281, 1830-1832.
Quebrada Jaguay 280	C. Andes	-16.5	-72.633	9115	130	BGS-1993	charcoal	Gayo, E. M., Latorre, C., Santoro, C. M. (2015). Timing of occupation and regional settlement patterns revealed by time-series analyses of an archaeological radiocarbon database for the South-Central Andes (16-25S). Quaternary International, 356, 4-14.
Quebrada Jaguay 21	C. Andes	-16.523	-72.86	9105	115	BGS-1997	charcoal	Sandweiss, D. H., McInnis, H., Burger, R. L., Cano, A., Ojeda, B., del Carmen Paredes, R., Sandweiss, M., Glascock, M. D. (1998). Quebrada jaguay: early South American maritime adaptations. Science, 281, 1830-1832.
Quebrada Tacahuay	C. Andes	-17.8	-71.1	9100	50	Beta-203485	charcoal	deFrance, S. D., Keefer, D. K., Richardson, J. B., Adan Umire, A. (2001). Late Paleo-Indian coastal foragers: specialized extractive behavior at Quebrada Tacahuay, Peru. Latin American Antiquity, 12, 413-426.
Quebrada Tacahuay	C. Andes	-17.8	-71.1	9090	110	Beta-129709	charcoal	deFrance, S. D., Keefer, D. K., Richardson, J. B., Adan Umire, A. (2001). Late Paleo-Indian coastal foragers: specialized extractive behavior at Quebrada Tacahuay, Peru. Latin American Antiquity, 12, 413-426.
Je-431	C. Andes	-7.243	-79.364	9041	48	AA57964	charcoal	Maggard, G. J. (2010). Late Pleistocene-Early Holocene colonization and regionalization in northern Peru: fishtail and Paijan complexes of the lower Jequetepeque Valley. PhD Dissertation, University of Kentucky, Lexington.
PC-493	C. Andes	-16.47	-72.95	9040	80	Beta-197082	charcoal	McInnis, H. E. (2006). Middle Holocene culture and climate on the South Coast of Peru: archaeological investigation of the Pampa Colorada. PhD thesis. University of Oregon, 756 pages.
Je-431	C. Andes	-7.243	-79.364	9032	50	AA57955	charcoal	Maggard, G. J. (2010). Late Pleistocene-Early Holocene colonization and regionalization in northern Peru: fishtail and Paijan complexes of the lower Jequetepeque Valley. PhD Dissertation, University of Kentucky, Lexington.
Quebrada Jaguay 280	C. Andes	-16.5	-72.633	9020	170	BGS 1703	charcoal	Sandweiss, D. H., McInnis, H., Burger, R. L., Cano, A., Ojeda, B., del Carmen Paredes, R., Sandweiss, M., Glascock, M. D. (1998). Quebrada jaguay: early South American maritime adaptations. Science, 281, 1830-1832.
Quebrada Jaguay 08	C. Andes	-16.508	-72.768	9015	120	BGS-1991	charcoal	Sandweiss, D. H., McInnis, H., Burger, R. L., Cano, A., Ojeda, B., del Carmen Paredes, R., Sandweiss, M., Glascock, M. D. (1998). Quebrada jaguay: early South American maritime adaptations. Science, 281, 1830-1832.
Pachamachay	C. Andes	-11.1	-76.183	9010	285	UCR-554	charcoal	Ziolkowski, M. S., Pazdur, M., Krzanowski, A., Michczynski, A. (1994). Andes radiocarbon database for Bolivia, Ecuador, and Peru. Varsovia-Gliwice, Andean archaeological mission of the Institute of Archaeology/Warsaw University Gliwice Radiocarbon Laboratory of the Institute of Physics, Silesian Technical University.
Quebrada Tacahuay	C. Andes	-17.8	-71.1	9010	40	Beta-172615	charcoal	Rademaker, K., Bromley, G. R. M., Sandweiss, D. H. (2013). Peru archaeological radiocarbon database, 13,000-7000 14C B.P. Quaternary International, 30, 34-45.
Je-431	C. Andes	-7.243	-79.364	8983	65	AA57956	charcoal	Maggard, G. J. (2010). Late Pleistocene-Early Holocene colonization and regionalization in northern Peru: fishtail and Paijan complexes of the lower Jequetepeque Valley. PhD Dissertation, University of Kentucky, Lexington.
Panam Km	C. Andes	-16.3333	-73	8983	52	PaBO-84	charcoal	Gayo, E. M., Latorre, C., Santoro, C. M. (2015). Timing of occupation and regional settlement patterns revealed by time-series analyses of an archaeological radiocarbon database for the South-Central Andes (16-25S). Quaternary International, 356, 4-14.
Jaywamachay (Ac-335)	C. Andes	-13.217	-74.383	8980	140	I-5277	charcoal	Ziolkowski, M. S., Pazdur, M., Krzanowski, A., Michczynski, A. (1994). Andes radiocarbon database for Bolivia, Ecuador, and Peru. Varsovia-Gliwice, Andean archaeological mission of the Institute of Archaeology/Warsaw University Gliwice Radiocarbon Laboratory of the Institute of Physics, Silesian Technical University.
Cerro Sechin	C. Andes	-9.28	-78.25	8970	70	H-11276	charcoal	Ziolkowski, M. S., Pazdur, M., Krzanowski, A., Michczynski, A. (1994). Andes radiocarbon database for Bolivia, Ecuador, and Peru. Varsovia-Gliwice, Andean archaeological mission of the Institute of Archaeology/Warsaw University Gliwice Radiocarbon Laboratory of the Institute of Physics, Silesian Technical University.
Guitarrero Cave	C. Andes	-9.192	-77.706	8910	90	SI-1500	charcoal	Borrerro, L. (1996). The Pleistocene-Holocene transition in Southern South America. In: Humans at the end of the Ice Age. Eds Straus, L., Eriksen, B., Erlandson, J., Yesner, D. Plenun Press, New York, pp 52-75.
Quebrada Jaguay 01	C. Andes	-16.512	-72.858	8906	115	BGS-1963	charcoal	Sandweiss, D. H., McInnis, H., Burger, R. L., Cano, A., Ojeda, B., del Carmen Paredes, R., Sandweiss, M., Glascock, M. D. (1998). Quebrada jaguay: early South American maritime adaptations. Science, 281, 1830-1832.
Quipa/Chilca Village 304 (12b-VII-304)	C. Andes	-12.433	-76.767	8900	120	I-2441	charcoal	Engel, F. (1969). On early man in the Americas. Current Anthropology, 10, 225.
Panam Km	C. Andes	-16.3333	-73	8892	132	PaBO-7	charcoal	Gayo, E. M., Latorre, C., Santoro, C. M. (2015). Timing of occupation and regional settlement patterns revealed by time-series analyses of an archaeological radiocarbon database for the South-Central Andes (16-25S). Quaternary International, 356, 4-14.
Puente (Ac-158)	C. Andes	-13.133	-74.217	8860	125	I-5057	charcoal	Ziolkowski, M. S., Pazdur, M., Krzanowski, A., Michczynski, A. (1994). Andes radiocarbon database for Bolivia, Ecuador, and Peru. Varsovia-Gliwice, Andean archaeological mission of the Institute of Archaeology/Warsaw University Gliwice Radiocarbon Laboratory of the Institute of Physics, Silesian Technical University.
Quebrada de Angostura	C. Andes	-17.949	-70.369	8860	135	I-8821	charcoal	Ziolkowski, M. S., Pazdur, M., Krzanowski, A., Michczynski, A. (1994). Andes radiocarbon database for Bolivia, Ecuador, and Peru. Varsovia-Gliwice, Andean archaeological mission of the Institute of Archaeology/Warsaw University Gliwice Radiocarbon Laboratory of the Institute of Physics, Silesian Technical University.
Je-1002	C. Andes	-7.059	-79.4	8854	62	AA57943	charcoal	Stackelbeck, K. L. (2008). Adaptational flexibility and processes of emerging complexity: Early to Mid-Holocene foragers in the lower Jequetepeque Valley, northern Peru. PhD dissertation, University of Kentucky, Lexington.
El Abrigo (15a-VI-550)	C. Andes	-14.904	-75.525	8835	145	I-7772	charcoal	Engel, F. (1981). Prehistoric Andean ecology: man, settlement, and environment in the Andes: Chilca, vol 4. Humanities Press for Hunter College, NY.
Paracas Village 154	C. Andes	-13.883	-76.267	8830	190	I-1311	plant	Ziolkowski, M. S., Pazdur, M., Krzanowski, A., Michczynski, A. (1994). Andes radiocarbon database for Bolivia, Ecuador, and Peru. Varsovia-Gliwice, Andean archaeological mission of the Institute of Archaeology/Warsaw University Gliwice Radiocarbon Laboratory of the Institute of Physics, Silesian Technical University.
Telarmachay	C. Andes	-11.1833	-75.8667	8810	65	LU-1279	charcoal	Borrerro, L. (1996). The Pleistocene-Holocene transition in Southern South America. In: Humans at the end of the Ice Age. Eds Straus, L., Eriksen, B., Erlandson, J., Yesner, D. Plenun Press, New York, pp 52-75.
Asana	C. Andes	-17.1	-70.633	8790	170	Beta-24630	charcoal	Aldenderfer, M. S. (1998). Montane foragers: Asana and the South-Central Andean Archaic. Iowa City: University of Iowa Press.
Asana	C. Andes	-17.1	-70.633	8780	90	Beta-43920	charcoal	Aldenderfer, M. S. (1998). Montane foragers: Asana and the South-Central Andean Archaic. Iowa City: University of Iowa Press.
Miraflores	C. Andes	-17.5124	-71.3627	8780	147	PaBO-85	charcoal	Gayo, E. M., Latorre, C., Santoro, C. M. (2015). Timing of occupation and regional settlement patterns revealed by time-series analyses of an archaeological radiocarbon database for the South-Central Andes (16-25S). Quaternary International, 356, 4-14.
Miraflores	C. Andes	-17.5124	-71.3627	8770	50	Beta-127640	charcoal	Keefer, D. K., Moseley, M. E., deFrance, S. D. (2003). A 38,000-year record of floods and debris earthquakes. Paleogeography, Paleoclimatology, Paleoecology, 194, 41-77.
Playa Chira (PV-85-1)	C. Andes	-16.519	-72.907	8765	160	Hv-1090	soil	Engel, F. (1970). Exploration of the Chilca Canyon, Peru. Current Anthropology, 11, 55-58.
Quebrada Jaguay 20	C. Andes	-16.52	-72.883	8765	180	BGS-1996	charcoal	Sandweiss, D. H., McInnis, H., Burger, R. L., Cano, A., Ojeda, B., del Carmen Paredes, R., Sandweiss, M., Glascock, M. D. (1998). Quebrada jaguay: early South American maritime adaptations. Science, 281, 1830-1832.
Je-937	C. Andes	-7.051	-79.361	8751	47	AA57969	charcoal	Stackelbeck, K. L. (2008). Adaptational flexibility and processes of emerging complexity: Early to Mid-Holocene foragers in the lower Jequetepeque Valley, northern Peru. PhD dissertation, University of Kentucky, Lexington.
Pampa de Fosiles 14 (PV-22-14)	C. Andes	-7.55	-79.317	8730	160	Gif-5159	charcoal	Delibrias, G., Guillier, M. T. (1988). Gif natural radiocarbon measurements XI. Radiocarbon, 30, 61-124.
Quebrada de los Burros	C. Andes	-18.0167	-70.8333	8730	70	Gif-10632	soil	Carre, M., Klaric, L., Lavalee, D., Julien, M., Bentaleb, I., Fontugne, M., Kawkwa, O. (2009). Insights into Early Holocene hunter-gatherer mobility on the Peruvian Southern Coast from mollusk gathering seasonality. Journal of Archaeological Science, 36, 1073-1078.
Asana	C. Andes	-17.1	-70.633	8720	110	Beta-33303	charcoal	Aldenderfer, M. S. (1998). Montane foragers: Asana and the South-Central Andean Archaic. Iowa City: University of Iowa Press.
Asana	C. Andes	-17.1	-70.633	8720	120	Beta-43922	charcoal	Aldenderfer, M. S. (1998). Montane foragers: Asana and the South-Central Andean Archaic. Iowa City: University of Iowa Press.
Quebrada Jaguay 45A	C. Andes	-16.5028	-72.926	8704	115	BGS-2022	charcoal	Sandweiss, D. H., McInnis, H., Burger, R. L., Cano, A., Ojeda, B., del Carmen Paredes, R., Sandweiss, M., Glascock, M. D. (1998). Quebrada jaguay: early South American maritime adaptations. Science, 281, 1830-1832.
Miraflores	C. Andes	-17.5124	-71.3627	8690	50	Beta-120720	charcoal	Keefer, D. K., Moseley, M. E., deFrance, S. D. (2003). A 38,000-year record of floods and debris earthquakes. Paleogeography, Paleoclimatology, Paleoecology, 194, 41-77.
Quebrada de los Burros	C. Andes	-18.0167	-70.8333	8650	70	Gif-10642	soil	Ziolkowski, M. S., Pazdur, M., Krzanowski, A., Michczynski, A. (1994). Andes radiocarbon database for Bolivia, Ecuador, and Peru. Varsovia-Gliwice, Andean archaeological mission of the Institute of Archaeology/Warsaw University Gliwice Radiocarbon Laboratory of the Institute of Physics, Silesian Technical University.
Jaywamachay (Ac-335)	C. Andes	-13.217	-74.383	8645	140	I-5276	charcoal	Ziolkowski, M. S., Pazdur, M., Krzanowski, A., Michczynski, A. (1994). Andes radiocarbon database for Bolivia, Ecuador, and Peru. Varsovia-Gliwice, Andean archaeological mission of the Institute of Archaeology/Warsaw University Gliwice Radiocarbon Laboratory of the Institute of Physics, Silesian Technical University.
Asana	C. Andes	-17.1	-70.633	8620	110	Beta-47057	charcoal	Aldenderfer, M. S. (1998). Montane foragers: Asana and the South-Central Andean Archaic. Iowa City: University of Iowa Press.
Quebrada Jaguay 19	C. Andes	-16.477	-72.846	8615	135	BGS-1995	charcoal	Sandweiss, D. H., McInnis, H., Burger, R. L., Cano, A., Ojeda, B., del Carmen Paredes, R., Sandweiss, M., Glascock, M. D. (1998). Quebrada jaguay: early South American maritime adaptations. Science, 281, 1830-1832.
Lino (11b-X1-81)	C. Andes	-11.9	-77.1	8560	170	Ly-1036	charcoal	Ziolkowski, M. S., Pazdur, M., Krzanowski, A., Michczynski, A. (1994). Andes radiocarbon database for Bolivia, Ecuador, and Peru. Varsovia-Gliwice, Andean archaeological mission of the Institute of Archaeology/Warsaw University Gliwice Radiocarbon Laboratory of the Institute of Physics, Silesian Technical University.
Asana	C. Andes	-17.1	-70.633	8530	240	Beta-18924	charcoal	Aldenderfer, M. S. (1998). Montane foragers: Asana and the South-Central Andean Archaic. Iowa City: University of Iowa Press.
Jaywamachay (Ac-335)	C. Andes	-13.217	-74.383	8500	125	I-5686	charcoal	Ziolkowski, M. S., Pazdur, M., Krzanowski, A., Michczynski, A. (1994). Andes radiocarbon database for Bolivia, Ecuador, and Peru. Varsovia-Gliwice, Andean archaeological mission of the Institute of Archaeology/Warsaw University Gliwice Radiocarbon Laboratory of the Institute of Physics, Silesian Technical University.
Cuncaicha	C. Andes	-15.3548	-72.623	8483	83	AA-96329	collagen	Rademaker, K., & Hodgins, G. (2018). Exploring the chronology of occupations and burials at Cuncaicha rockshelter, Peru. New Perspectives on the Peopling of the Americas, Kerns Verlag, Tuebingen, 107-124.
Cuncaicha	C. Andes	-15.3548	-72.623	8471	71	AA-107486	collagen	Rademaker, K., & Hodgins, G. (2018). Exploring the chronology of occupations and burials at Cuncaicha rockshelter, Peru. New Perspectives on the Peopling of the Americas, Kerns Verlag, Tuebingen, 107-124.
PV-19-101-11	C. Andes	-6.96667	-79.5	8470	60	Beta-154126	charcoal	Rademaker, K., Bromley, G. R. M., Sandweiss, D. H. (2013). Peru archaeological radiocarbon database, 13,000-7000 14C B.P. Quaternary International, 30, 34-45.
Cuncaicha	C. Andes	-15.3548	-72.623	8461	85	AA-101131	collagen	Rademaker, K., & Hodgins, G. (2018). Exploring the chronology of occupations and burials at Cuncaicha rockshelter, Peru. New Perspectives on the Peopling of the Americas, Kerns Verlag, Tuebingen, 107-124.
Cuncaicha	C. Andes	-15.3548	-72.623	8454	84	AA-101132	collagen	Rademaker, K., & Hodgins, G. (2018). Exploring the chronology of occupations and burials at Cuncaicha rockshelter, Peru. New Perspectives on the Peopling of the Americas, Kerns Verlag, Tuebingen, 107-124.
Quebrada Tacahuay	C. Andes	-17.8	-71.1	8430	60	Beta-110330A	plant	Ziolkowski, M. S., Pazdur, M., Krzanowski, A., Michczynski, A. (1994). Andes radiocarbon database for Bolivia, Ecuador, and Peru. Varsovia-Gliwice, Andean archaeological mission of the Institute of Archaeology/Warsaw University Gliwice Radiocarbon Laboratory of the Institute of Physics, Silesian Technical University.
Je-772	C. Andes	-7.207	-79.351	8420	40	Beta-206431	charcoal	Stackelbeck, K. L. (2008). Adaptational flexibility and processes of emerging complexity: Early to Mid-Holocene foragers in the lower Jequetepeque Valley, northern Peru. PhD dissertation, University of Kentucky, Lexington.
Kilometro 4	C. Andes	-17.5476	-71.3627	8420	110	Beta-135327	charcoal	deFrance, S., N. Grayson y K. Wise 2009. Documenting 12,000 years of coastal occupation on the Osmore littoral, Perú. Journal of Field Archaeology 34:227-246
CA 09-85	C. Andes	-6.95	-79.24	8410	140	Beta-33526	charcoal	Dillehay, T. D., Rossen, J., Andres, T. C., Williams, D. E. (2007). Preceramic adoption of peanut, squash, and cotton in northern Peru. Science, 316, 1890-1893.
Cuncaicha	C. Andes	-15.3548	-72.623	8404	82	AA-96331	collagen	Rademaker, K., & Hodgins, G. (2018). Exploring the chronology of occupations and burials at Cuncaicha rockshelter, Peru. New Perspectives on the Peopling of the Americas, Kerns Verlag, Tuebingen, 107-124.
Cerro Sechin	C. Andes	-9.28	-78.25	8400	80	H-11275	charcoal	Ziolkowski, M. S., Pazdur, M., Krzanowski, A., Michczynski, A. (1994). Andes radiocarbon database for Bolivia, Ecuador, and Peru. Varsovia-Gliwice, Andean archaeological mission of the Institute of Archaeology/Warsaw University Gliwice Radiocarbon Laboratory of the Institute of Physics, Silesian Technical University.
N llo	C. Andes	-17.3167	-71.4333	8367	85	PaBO-10	charcoal	Gayo, E. M., Latorre, C., Santoro, C. M. (2015). Timing of occupation and regional settlement patterns revealed by time-series analyses of an archaeological radiocarbon database for the South-Central Andes (16-25S). Quaternary International, 356, 4-14.
Cuncaicha	C. Andes	-15.3548	-72.623	8363	82	AA-96337	collagen	Rademaker, K., & Hodgins, G. (2018). Exploring the chronology of occupations and burials at Cuncaicha rockshelter, Peru. New Perspectives on the Peopling of the Americas, Kerns Verlag, Tuebingen, 107-124.
Cuncaicha	C. Andes	-15.3548	-72.623	8361	82	AA-96336	collagen	Rademaker, K., & Hodgins, G. (2018). Exploring the chronology of occupations and burials at Cuncaicha rockshelter, Peru. New Perspectives on the Peopling of the Americas, Kerns Verlag, Tuebingen, 107-124.
Jaywamachay (Ac-335)	C. Andes	-13.217	-74.383	8360	125	I-4501	charcoal	Ziolkowski, M. S., Pazdur, M., Krzanowski, A., Michczynski, A. (1994). Andes radiocarbon database for Bolivia, Ecuador, and Peru. Varsovia-Gliwice, Andean archaeological mission of the Institute of Archaeology/Warsaw University Gliwice Radiocarbon Laboratory of the Institute of Physics, Silesian Technical University.
Asana	C. Andes	-17.1	-70.633	8330	60	Beta-43919	charcoal	Aldenderfer, M. S. (1998). Montane foragers: Asana and the South-Central Andean Archaic. Iowa City: University of Iowa Press.
Quebrada Jaguay 03	C. Andes	-16.483	-72.85	8275	130	BGS-1990	charcoal	Sandweiss, D. H., McInnis, H., Burger, R. L., Cano, A., Ojeda, B., del Carmen Paredes, R., Sandweiss, M., Glascock, M. D. (1998). Quebrada jaguay: early South American maritime adaptations. Science, 281, 1830-1832.
PV-19-100-7	C. Andes	-7.03333	-79.5833	8270	60	Beta-154125	charcoal	Rademaker, K., Bromley, G. R. M., Sandweiss, D. H. (2013). Peru archaeological radiocarbon database, 13,000-7000 14C B.P. Quaternary International, 30, 34-45.
CA 09-29	C. Andes	-6.95	-79.24	8260	130	Beta-33524	charcoal	Piperno, D. R., Dillehay, T. D. (2008). Starch grains on human teeth reveal early broad crop diet in northern Peru. Proceedings of the National Academy of Sciences, 105, 19622-19627.
Pampa de Fosiles 22 (PV-22-22)	C. Andes	-7.533	-79.317	8260	160	Gif-4162	charcoal	Delibrias, G., Guillier, M. T. (1988). Gif natural radiocarbon measurements XI. Radiocarbon, 30, 61-124.
Asana	C. Andes	-17.1	-70.633	8250	80	Beta-43921	charcoal	Aldenderfer, M. S. (1998). Montane foragers: Asana and the South-Central Andean Archaic. Iowa City: University of Iowa Press.
Jaywamachay (Ac-335)	C. Andes	-13.217	-74.383	8250	135	I-4500	charcoal	Ziolkowski, M. S., Pazdur, M., Krzanowski, A., Michczynski, A. (1994). Andes radiocarbon database for Bolivia, Ecuador, and Peru. Varsovia-Gliwice, Andean archaeological mission of the Institute of Archaeology/Warsaw University Gliwice Radiocarbon Laboratory of the Institute of Physics, Silesian Technical University.
Guitarrero Cave	C. Andes	-9.192	-77.706	8225	90	SI-1503	charcoal	Borrerro, L. (1996). The Pleistocene-Holocene transition in Southern South America. In: Humans at the end of the Ice Age. Eds Straus, L., Eriksen, B., Erlandson, J., Yesner, D. Plenun Press, New York, pp 52-75.
CA 09-28	C. Andes	-6.95	-79.24	8210	180	Beta-33523	charcoal	Piperno, D. R., Dillehay, T. D. (2008). Starch grains on human teeth reveal early broad crop diet in northern Peru. Proceedings of the National Academy of Sciences, 105, 19622-19627.
Caru (Ta 2-5)	C. Andes	-17.456	-70.008	8190	130	Hv-1083	charcoal	Ravines, R. (1966). Investigaciones arqueologicas en el Peru: 1965-1966. Revista del Museo Nacional, 34, 247-254.
Guitarrero Cave	C. Andes	-9.192	-77.706	8175	95	SI-1501	charcoal	Borrerro, L. (1996). The Pleistocene-Holocene transition in Southern South America. In: Humans at the end of the Ice Age. Eds Straus, L., Eriksen, B., Erlandson, J., Yesner, D. Plenun Press, New York, pp 52-75.
Quebrada de los Burros	C. Andes	-18.0167	-70.8333	8160	70	Gif-10633	soil	Carre, M., Klaric, L., Lavalee, D., Julien, M., Bentaleb, I., Fontugne, M., Kawkwa, O. (2009). Insights into Early Holocene hunter-gatherer mobility on the Peruvian Southern Coast from mollusk gathering seasonality. Journal of Archaeological Science, 36, 1073-1078.
Tres Ventanas	C. Andes	-12.208	-76.377	8140	130	I-3106	hide	Engel, F. (1969). On early man in the Americas. Current Anthropology, 10, 225.
Pachamachay	C. Andes	-11.1	-76.183	8125	280	UCR-555	charcoal	Ziolkowski, M. S., Pazdur, M., Krzanowski, A., Michczynski, A. (1994). Andes radiocarbon database for Bolivia, Ecuador, and Peru. Varsovia-Gliwice, Andean archaeological mission of the Institute of Archaeology/Warsaw University Gliwice Radiocarbon Laboratory of the Institute of Physics, Silesian Technical University.
Kilometro 4	C. Andes	-17.5476	-71.3627	8090	90	Beta-135387	wood	deFrance, S. D., Grayson, N., Wise, K. (2009). Documenting 12,000 years of coastal occupation on the Osmore littoral, Peru. Journal of Field Archaeology, 34, 227-246.
Asana	C. Andes	-17.1	-70.633	8080	110	Beta-24627	charcoal	Aldenderfer, M. S. (1998). Montane foragers: Asana and the South-Central Andean Archaic. Iowa City: University of Iowa Press.
CA 09-52	C. Andes	-6.95	-79.24	8080	70	Beta-30781	charcoal	Ziolkowski, M. S., Pazdur, M., Krzanowski, A., Michczynski, A. (1994). Andes radiocarbon database for Bolivia, Ecuador, and Peru. Varsovia-Gliwice, Andean archaeological mission of the Institute of Archaeology/Warsaw University Gliwice Radiocarbon Laboratory of the Institute of Physics, Silesian Technical University.
Puyenca 1 (PV-81-5) (17b-IV-20a)	C. Andes	-16.217	-73.668	8070	145	Hv-1084	charcoal	Ravines, R. (1966). Investigaciones arqueologicas en el Peru: 1965-1966. Revista del Museo Nacional, 34, 247-254.
Quebrada Jaguay 280	C. Andes	-16.5	-72.633	8053	115	BGS 1944	charcoal	Sandweiss, D. H., McInnis, H., Burger, R. L., Cano, A., Ojeda, B., del Carmen Paredes, R., Sandweiss, M., Glascock, M. D. (1998). Quebrada jaguay: early South American maritime adaptations. Science, 281, 1830-1832.
Quebrada de los Burros	C. Andes	-18.0167	-70.8333	8040	105	Gif-10634	soil	Carre, M., Klaric, L., Lavalee, D., Julien, M., Bentaleb, I., Fontugne, M., Kawkwa, O. (2009). Insights into Early Holocene hunter-gatherer mobility on the Peruvian Southern Coast from mollusk gathering seasonality. Journal of Archaeological Science, 36, 1073-1078.
Chupacancha	C. Andes	unknown	unknown	8030	130	WSU-2937	charcoal	Ziolkowski, M. S., Pazdur, M., Krzanowski, A., Michczynski, A. (1994). Andes radiocarbon database for Bolivia, Ecuador, and Peru. Varsovia-Gliwice, Andean archaeological mission of the Institute of Archaeology/Warsaw University Gliwice Radiocarbon Laboratory of the Institute of Physics, Silesian Technical University.
Quiqche Cave (Lm5-1)	C. Andes	-12.233	-76.35	8030	150	I-2440	charcoal	Engel, F. (1969). On early man in the Americas. Current Anthropology, 10, 225.
Kilometro 4	C. Andes	-17.5476	-71.3627	8010	100	Beta-77947	charcoal	deFrance, S. D., Grayson, N., Wise, K. (2009). Documenting 12,000 years of coastal occupation on the Osmore littoral, Peru. Journal of Field Archaeology, 34, 227-246.
Amotape PV8-13	C. Andes	-4.738	-81.191	8000	140	GX-1002	charcoal	Richardson III, J. B. (1978). Early man on the Peruvian north coast, early maritime explotation and Pleistocene and Holocene environment. In: Early man in America from a Circum-Pacific perspective. (Eds. Bryan, A. L.). Occassional Papers No. 1, Department of Anthropology, University of Alberta, pp 274-289.
Asana	C. Andes	-17.1	-70.633	8000	280	Beta-47058	charcoal	Aldenderfer, M. S. (1998). Montane foragers: Asana and the South-Central Andean Archaic. Iowa City: University of Iowa Press.
Quebrada Tacahuay	C. Andes	-17.8	-71.1	7990	80	Beta-109354	charcoal	deFrance, S. D., Keefer, D. K., Richardson, J. B., Adan Umire, A. (2001). Late Paleo-Indian coastal foragers: specialized extractive behavior at Quebrada Tacahuay, Peru. Latin American Antiquity, 12, 413-426.
Siches (PV7-19)	C. Andes	-4.341	-81.032	7980	130	GX-0997	charcoal	Richardson III, J. B. (1978). Early man on the Peruvian north coast, early maritime explotation and Pleistocene and Holocene environment. In: Early man in America from a Circum-Pacific perspective. (Eds. Bryan, A. L.). Occassional Papers No. 1, Department of Anthropology, University of Alberta, pp 274-289.
Panam Km	C. Andes	-16.3333	-73	7970	159	PaBO-6	charcoal	Gayo, E. M., Latorre, C., Santoro, C. M. (2015). Timing of occupation and regional settlement patterns revealed by time-series analyses of an archaeological radiocarbon database for the South-Central Andes (16-25S). Quaternary International, 356, 4-14.
Quebrada Tacahuay	C. Andes	-17.8	-71.1	7970	130	Pa-1924	charcoal	Ortlieb, L., Vargas, G., Saliege, J. F. (2011). Marine radiocarbon reservoir effect along the northern Chile-southern Peru coast (14-24S) throughout the Holocene. Quaternary Research, 75, 91-103.
CA 09-27	C. Andes	-6.95	-79.24	7950	180	Beta-12385	charcoal	Ziolkowski, M. S., Pazdur, M., Krzanowski, A., Michczynski, A. (1994). Andes radiocarbon database for Bolivia, Ecuador, and Peru. Varsovia-Gliwice, Andean archaeological mission of the Institute of Archaeology/Warsaw University Gliwice Radiocarbon Laboratory of the Institute of Physics, Silesian Technical University.
Asana	C. Andes	-17.1	-70.633	7930	80	Beta-43923	charcoal	Aldenderfer, M. S. (1998). Montane foragers: Asana and the South-Central Andean Archaic. Iowa City: University of Iowa Press.
Kilometro 4	C. Andes	-17.5476	-71.3627	7930	40	Beta-135329	wood	deFrance, S. D., Grayson, N., Wise, K. (2009). Documenting 12,000 years of coastal occupation on the Osmore littoral, Peru. Journal of Field Archaeology, 34, 227-246.
CA 09-52	C. Andes	-6.95	-79.24	7920	120	Beta-12384	charcoal	Dillehay, T. D., Rossen, J., Andres, T. C., Williams, D. E. (2007). Preceramic adoption of peanut, squash, and cotton in northern Peru. Science, 316, 1890-1893.
Nanchoc	C. Andes	-6.95928	-79.2421	7920	120	Beta-12384	charcoal	Ziolkowski, M. S., Pazdur, M., Krzanowski, A., Michczynski, A. (1994). Andes radiocarbon database for Bolivia, Ecuador, and Peru. Varsovia-Gliwice, Andean archaeological mission of the Institute of Archaeology/Warsaw University Gliwice Radiocarbon Laboratory of the Institute of Physics, Silesian Technical University.
Quebrada de los Burros	C. Andes	-18.0167	-70.8333	7880	55	Gif-10626	charcoal	Lavallee, D., Bearez, P., Chevalier, A., Julien, M., Usselman, P., Fontugne, M. (1999). Paleoambiente y ocupacion prehistorica del litoral extremo-sur del Peru: las ocupaciones del Arcaico en la Quebrada de Los Burros y alrededores (Tacna, Peru). Boletin de Arqueologia PUCP, 3, 393-416.
Yara	C. Andes	-17.52	-71.3672	7880	60	Beta-80971	charcoal	Rasumussen, K. (1998). Exploring the origin of coastal sedentism in the South Central Andes. PhD Thesis, Department of Anthropology, University of California, Santa Barbara.
Asana	C. Andes	-17.1	-70.633	7860	110	Beta-23363	charcoal	Aldenderfer, M. S. (1998). Montane foragers: Asana and the South-Central Andean Archaic. Iowa City: University of Iowa Press.
Puyenca 1 (PV-81-5) (17b-IV-20a)	C. Andes	-16.217	-73.668	7855	150	Hv-1086	charcoal	Ravines, R. (1966). Investigaciones arqueologicas en el Peru: 1965-1966. Revista del Museo Nacional, 34, 247-254.
CA 09-52	C. Andes	-6.95	-79.24	7850	140	Beta-33525	charcoal	Dillehay, T. D. (2011). From foraging to farming in the Andes: new perspectives on food production and social organiziation. Cambridge University Press, New York, US.
CA 09-77	C. Andes	-6.95	-79.24	7840	40	Beta-219588	charcoal	Piperno, D. R., Dillehay, T. D. (2008). Starch grains on human teeth reveal early broad crop diet in northern Peru. Proceedings of the National Academy of Sciences, 105, 19622-19627.
Villa del Mar	C. Andes	-17.6229	-71.3402	7800	110	Beta-52799	charcoal	Wise, K. (1995). La ocupacion Chinchorro en Villa del Mar, Ilo, Peru. Gaceta Arqueologica Andina, 24, 135-149.
Lino (11b-X1-81)	C. Andes	-11.9	-77.1	7750	160	Ly-1035	charcoal	Ziolkowski, M. S., Pazdur, M., Krzanowski, A., Michczynski, A. (1994). Andes radiocarbon database for Bolivia, Ecuador, and Peru. Varsovia-Gliwice, Andean archaeological mission of the Institute of Archaeology/Warsaw University Gliwice Radiocarbon Laboratory of the Institute of Physics, Silesian Technical University.
Paracas Village 154	C. Andes	-13.883	-76.267	7740	185	GX-352	plant	Rademaker, K., Bromley, G. R. M., Sandweiss, D. H. (2013). Peru archaeological radiocarbon database, 13,000-7000 14C B.P. Quaternary International, 30, 34-45.
La Paloma (12b-VII-613)	C. Andes	-12.417	-76.75	7735	100	UGa-3892	wood	Ziolkowski, M. S., Pazdur, M., Krzanowski, A., Michczynski, A. (1994). Andes radiocarbon database for Bolivia, Ecuador, and Peru. Varsovia-Gliwice, Andean archaeological mission of the Institute of Archaeology/Warsaw University Gliwice Radiocarbon Laboratory of the Institute of Physics, Silesian Technical University.
Guitarrero Cave	C. Andes	-9.192	-77.706	7730	150	RL-112	charcoal	Jolie, E. A., Lynch, T. F., Geib, P. R., Adovasio, J. M. (2011). Cordage, textiles, and the Late Pleistocene peopling of the Andes. Current Anthropology, 52, 285-296.
Cemetario de Nanchoc (CA-09-04B)	C. Andes	-6.95	-79.24	7720	100	UCR-2371	charcoal	Dillehay, T. D., Rossen, J., Andres, T. C., Williams, D. E. (2007). Preceramic adoption of peanut, squash, and cotton in northern Peru. Science, 316, 1890-1893.
Ocona 3	C. Andes	-16.467	-73.117	7700	80	Gif-1417	charcoal	Ziolkowski, M. S., Pazdur, M., Krzanowski, A., Michczynski, A. (1994). Andes radiocarbon database for Bolivia, Ecuador, and Peru. Varsovia-Gliwice, Andean archaeological mission of the Institute of Archaeology/Warsaw University Gliwice Radiocarbon Laboratory of the Institute of Physics, Silesian Technical University.
CA 09-27	C. Andes	-6.95	-79.24	7690	70	Beta-30779	charcoal	Dillehay, T., Rossen, J., Maggard, G., Stackelbelck, K., Netherly, P. (2003). Localization and possible social aggregation in the Late Pleistocene and Early Holocene in the north coast of Peru. Quaternary International, 109, 971-978.
Miraflores	C. Andes	-17.5124	-71.3627	7690	50	Beta-120719	charcoal	Keefer, D. K., Moseley, M. E., deFrance, S. D. (2003). A 38,000-year record of floods and debris earthquakes. Paleogeography, Paleoclimatology, Paleoecology, 194, 41-77.
Quebrada Jaguay 280	C. Andes	-16.5	-72.633	7690	100	BGS-1959	charcoal	Sandweiss, D. H., McInnis, H., Burger, R. L., Cano, A., Ojeda, B., del Carmen Paredes, R., Sandweiss, M., Glascock, M. D. (1998). Quebrada jaguay: early South American maritime adaptations. Science, 281, 1830-1832.
Guitarrero Cave	C. Andes	-9.192	-77.706	7680	280	GX-1861	charcoal	Jolie, E. A., Lynch, T. F., Geib, P. R., Adovasio, J. M. (2011). Cordage, textiles, and the Late Pleistocene peopling of the Andes. Current Anthropology, 52, 285-296.
CA 09-27	C. Andes	-6.95	-79.24	7660	40	Beta-219589	charcoal	Dillehay, T. D., Rossen, J., Andres, T. C., Williams, D. E. (2007). Preceramic adoption of peanut, squash, and cotton in northern Peru. Science, 316, 1890-1893.
Panalauca	C. Andes	-11.322	-76.065	7650	95	WSU-2939	charcoal	Ziolkowski, M. S., Pazdur, M., Krzanowski, A., Michczynski, A. (1994). Andes radiocarbon database for Bolivia, Ecuador, and Peru. Varsovia-Gliwice, Andean archaeological mission of the Institute of Archaeology/Warsaw University Gliwice Radiocarbon Laboratory of the Institute of Physics, Silesian Technical University.
CA 09-27	C. Andes	-6.95	-79.24	7630	80	Beta-30778	charcoal	Dillehay, T. D., Rossen, J., Andres, T. C., Williams, D. E. (2007). Preceramic adoption of peanut, squash, and cotton in northern Peru. Science, 316, 1890-1893.
Cerro Sechin	C. Andes	-9.28	-78.25	7630	100	PUCP-XX3	charcoal	Ziolkowski, M. S., Pazdur, M., Krzanowski, A., Michczynski, A. (1994). Andes radiocarbon database for Bolivia, Ecuador, and Peru. Varsovia-Gliwice, Andean archaeological mission of the Institute of Archaeology/Warsaw University Gliwice Radiocarbon Laboratory of the Institute of Physics, Silesian Technical University.
Quebrada Jaguay 280	C. Andes	-16.5	-72.633	7620	100	BGS-1958	charcoal	Sandweiss, D. H., McInnis, H., Burger, R. L., Cano, A., Ojeda, B., del Carmen Paredes, R., Sandweiss, M., Glascock, M. D. (1998). Quebrada jaguay: early South American maritime adaptations. Science, 281, 1830-1832.
Telarmachay	C. Andes	-11.1833	-75.8667	7620	60	Lv-1193	charcoal	Lavallee, D., Julien, M., Wheeler, J. (1982). Telarmachay: niveles Preceramicos de ocupacion. Revista del Museo Nacional, 46, 55-127.
Coscori	C. Andes	-17.1217	-70.7606	7610	130	Beta-18922	charcoal	Gayo, E. M., Latorre, C., Santoro, C. M. (2015). Timing of occupation and regional settlement patterns revealed by time-series analyses of an archaeological radiocarbon database for the South-Central Andes (16-25S). Quaternary International, 356, 4-14.
Guitarrero Cave	C. Andes	-9.192	-77.706	7575	220	GX-1860	charcoal	Jolie, E. A., Lynch, T. F., Geib, P. R., Adovasio, J. M. (2011). Cordage, textiles, and the Late Pleistocene peopling of the Andes. Current Anthropology, 52, 285-296.
Kilometro 4	C. Andes	-17.5476	-71.3627	7570	40	Beta-13533	wood	deFrance, S. D., Grayson, N., Wise, K. (2009). Documenting 12,000 years of coastal occupation on the Osmore littoral, Peru. Journal of Field Archaeology, 34, 227-246.
Ayamachay (Ac-102)	C. Andes	-13.04	-74.229	7560	125	I-5694	charcoal	Ziolkowski, M. S., Pazdur, M., Krzanowski, A., Michczynski, A. (1994). Andes radiocarbon database for Bolivia, Ecuador, and Peru. Varsovia-Gliwice, Andean archaeological mission of the Institute of Archaeology/Warsaw University Gliwice Radiocarbon Laboratory of the Institute of Physics, Silesian Technical University.
Cerro Sechin	C. Andes	-9.28	-78.25	7560	70	H-6938	charcoal	Ziolkowski, M. S., Pazdur, M., Krzanowski, A., Michczynski, A. (1994). Andes radiocarbon database for Bolivia, Ecuador, and Peru. Varsovia-Gliwice, Andean archaeological mission of the Institute of Archaeology/Warsaw University Gliwice Radiocarbon Laboratory of the Institute of Physics, Silesian Technical University.
Cemetario de Nanchoc (CA-09-04B)	C. Andes	-6.95	-79.24	7520	40	Beta-182962	soil	Dillehay, T. D., Rossen, J., Andres, T. C., Williams, D. E. (2007). Preceramic adoption of peanut, squash, and cotton in northern Peru. Science, 316, 1890-1893.
Cerro Sechin	C. Andes	-9.28	-78.25	7520	65	H-7068	charcoal	Ziolkowski, M. S., Pazdur, M., Krzanowski, A., Michczynski, A. (1994). Andes radiocarbon database for Bolivia, Ecuador, and Peru. Varsovia-Gliwice, Andean archaeological mission of the Institute of Archaeology/Warsaw University Gliwice Radiocarbon Laboratory of the Institute of Physics, Silesian Technical University.
La Yerba 1	C. Andes	-14.8535	-75.5349	7520	300	Birm-511	plant	Rademaker, K., Bromley, G. R. M., Sandweiss, D. H. (2013). Peru archaeological radiocarbon database, 13,000-7000 14C B.P. Quaternary International, 30, 34-45.
Panam Km	C. Andes	-16.3333	-73	7511	126	PaBO-5	charcoal	Gayo, E. M., Latorre, C., Santoro, C. M. (2015). Timing of occupation and regional settlement patterns revealed by time-series analyses of an archaeological radiocarbon database for the South-Central Andes (16-25S). Quaternary International, 356, 4-14.
Garbanzal	C. Andes	-3.37	-80.26	7510	260	N-84	charcoal	Ziolkowski, M. S., Pazdur, M., Krzanowski, A., Michczynski, A. (1994). Andes radiocarbon database for Bolivia, Ecuador, and Peru. Varsovia-Gliwice, Andean archaeological mission of the Institute of Archaeology/Warsaw University Gliwice Radiocarbon Laboratory of the Institute of Physics, Silesian Technical University.
Quebrada Jaguay	C. Andes	-16.5	-72.633	7500	130	BGS-1700	charcoal	Sandweiss, D. H., McInnis, H., Burger, R. L., Cano, A., Ojeda, B., del Carmen Paredes, R., Sandweiss, M., Glascock, M. D. (1998). Quebrada jaguay: early South American maritime adaptations. Science, 281, 1830-1832.
Yanamachay	C. Andes	-11.05	-76.356	7500	110	Ny-235	charcoal	Ziolkowski, M. S., Pazdur, M., Krzanowski, A., Michczynski, A. (1994). Andes radiocarbon database for Bolivia, Ecuador, and Peru. Varsovia-Gliwice, Andean archaeological mission of the Institute of Archaeology/Warsaw University Gliwice Radiocarbon Laboratory of the Institute of Physics, Silesian Technical University.
Puente (Ac-158)	C. Andes	-13.133	-74.217	7420	125	I-5056	charcoal	Ziolkowski, M. S., Pazdur, M., Krzanowski, A., Michczynski, A. (1994). Andes radiocarbon database for Bolivia, Ecuador, and Peru. Varsovia-Gliwice, Andean archaeological mission of the Institute of Archaeology/Warsaw University Gliwice Radiocarbon Laboratory of the Institute of Physics, Silesian Technical University.
Ring Site	C. Andes	-17.6931	-71.3518	7415	65	PITT-0142	charcoal	Sandweiss, D. H., McInnis, H., Burger, R. L., Cano, A., Ojeda, B., del Carmen Paredes, R., Sandweiss, M., Glascock, M. D. (1998). Quebrada jaguay: early South American maritime adaptations. Science, 281, 1830-1832.
PC-425	C. Andes	-16.47	-72.96	7404	135	BGS-2534	charcoal	McInnis, H. E. (2006). Middle Holocene culture and climate on the South Coast of Peru: archaeological investigation of the Pampa Colorada. PhD thesis. University of Oregon, 756 pages.
Pumaurco Cave	C. Andes	-7.183	-78.45	7400	170	Gif-1530	charcoal	Ziolkowski, M. S., Pazdur, M., Krzanowski, A., Michczynski, A. (1994). Andes radiocarbon database for Bolivia, Ecuador, and Peru. Varsovia-Gliwice, Andean archaeological mission of the Institute of Archaeology/Warsaw University Gliwice Radiocarbon Laboratory of the Institute of Physics, Silesian Technical University.
Quebrada de los Burros	C. Andes	-18.0167	-70.8333	7390	50	Gif-10643	soil	Ziolkowski, M. S., Pazdur, M., Krzanowski, A., Michczynski, A. (1994). Andes radiocarbon database for Bolivia, Ecuador, and Peru. Varsovia-Gliwice, Andean archaeological mission of the Institute of Archaeology/Warsaw University Gliwice Radiocarbon Laboratory of the Institute of Physics, Silesian Technical University.
Ancon, Tank site PV45-2	C. Andes	-11.47	-77.11	7380	120	Y-1303	charcoal	Ziolkowski, M. S., Pazdur, M., Krzanowski, A., Michczynski, A. (1994). Andes radiocarbon database for Bolivia, Ecuador, and Peru. Varsovia-Gliwice, Andean archaeological mission of the Institute of Archaeology/Warsaw University Gliwice Radiocarbon Laboratory of the Institute of Physics, Silesian Technical University.
Quebrada de los Burros	C. Andes	-18.0167	-70.8333	7360	100	GifA-100343	charcoal	Gayo, E. M., Latorre, C., Santoro, C. M. (2015). Timing of occupation and regional settlement patterns revealed by time-series analyses of an archaeological radiocarbon database for the South-Central Andes (16-25S). Quaternary International, 356, 4-14.
Quebrada de los Burros	C. Andes	-18.0167	-70.8333	7320	80	Gif-10635	soil	Gayo, E. M., Latorre, C., Santoro, C. M. (2015). Timing of occupation and regional settlement patterns revealed by time-series analyses of an archaeological radiocarbon database for the South-Central Andes (16-25S). Quaternary International, 356, 4-14.
Ancon, Tank site PV45-2	C. Andes	-11.47	-77.11	7300	100	UCLA-201	charcoal	Ziolkowski, M. S., Pazdur, M., Krzanowski, A., Michczynski, A. (1994). Andes radiocarbon database for Bolivia, Ecuador, and Peru. Varsovia-Gliwice, Andean archaeological mission of the Institute of Archaeology/Warsaw University Gliwice Radiocarbon Laboratory of the Institute of Physics, Silesian Technical University.
Quebrada Jaguay 05	C. Andes	-16.53	-72.88	7300	105	BGS-1992	charcoal	Sandweiss, D. H., McInnis, H., Burger, R. L., Cano, A., Ojeda, B., del Carmen Paredes, R., Sandweiss, M., Glascock, M. D. (1998). Quebrada jaguay: early South American maritime adaptations. Science, 281, 1830-1832.
La Centinela (12a-VI-20)	C. Andes	-13.483	-76.117	7270	125	GX-264	charcoal	Engel, F. (1966). Agricultura y geografia humana Precolombiana en la Quebrada de Chilca. Universidad Nacional Agraria, Lima.
Quelcatani	C. Andes	-16.852	-69.888	7250	170	Beta-18927	charcoal	Rademaker, K., Bromley, G. R. M., Sandweiss, D. H. (2013). Peru archaeological radiocarbon database, 13,000-7000 14C B.P. Quaternary International, 30, 34-45.
Telarmachay	C. Andes	-11.1833	-75.8667	7250	140	Gif-5389	charcoal	Lavallee, D., Julien, M., Wheeler, J. (1982). Telarmachay: niveles Preceramicos de ocupacion. Revista del Museo Nacional, 46, 55-127.
Huaca Prieta	C. Andes	-7.9234	-79.3069	7226	44	AA75327	charcoal	Dillehay, T. D. (2011). From foraging to farming in the Andes: new perspectives on food production and social organiziation. Cambridge University Press, New York, US.
Ascope-12 (PV-23-12)	C. Andes	-7.667	-79.1	7220	140	Gif-4164	plant	Chauchat, C., Wing, E., Lacombe, J. P., Demars, P. Y., Uceda, S., Deza, C. (2006). Prehistoria de la Costa Norte del Peru. Instituto Frances de Estudios Andinos, PAtronato Hauaacas del Valle de MOche, Trujillo.
Kilometro 4	C. Andes	-17.5476	-71.3627	7210	70	Beta-155334	wood	Gayo, E. M., Latorre, C., Santoro, C. M. (2015). Timing of occupation and regional settlement patterns revealed by time-series analyses of an archaeological radiocarbon database for the South-Central Andes (16-25S). Quaternary International, 356, 4-14.
Cemetario de Nanchoc (CA-09-04B)	C. Andes	-6.95	-79.24	7190	130	Beta-5708	charcoal	Dillehay, T. D., Rossen, J., Andres, T. C., Williams, D. E. (2007). Preceramic adoption of peanut, squash, and cotton in northern Peru. Science, 316, 1890-1893.
Nanchoc	C. Andes	-6.95928	-79.2421	7190	130	Beta-5708	charcoal	Ziolkowski, M. S., Pazdur, M., Krzanowski, A., Michczynski, A. (1994). Andes radiocarbon database for Bolivia, Ecuador, and Peru. Varsovia-Gliwice, Andean archaeological mission of the Institute of Archaeology/Warsaw University Gliwice Radiocarbon Laboratory of the Institute of Physics, Silesian Technical University.
Puente (Ac-158)	C. Andes	-13.133	-74.217	7160	125	I-5054	charcoal	Ziolkowski, M. S., Pazdur, M., Krzanowski, A., Michczynski, A. (1994). Andes radiocarbon database for Bolivia, Ecuador, and Peru. Varsovia-Gliwice, Andean archaeological mission of the Institute of Archaeology/Warsaw University Gliwice Radiocarbon Laboratory of the Institute of Physics, Silesian Technical University.
Ring Site	C. Andes	-17.6931	-71.3518	7155	180	PITT-0147	charcoal	Sandweiss, D. H., McInnis, H., Burger, R. L., Cano, A., Ojeda, B., del Carmen Paredes, R., Sandweiss, M., Glascock, M. D. (1998). Quebrada jaguay: early South American maritime adaptations. Science, 281, 1830-1832.
Telarmachay	C. Andes	-11.1833	-75.8667	7150	90	Lv-1277	charcoal	Lavallee, D., Julien, M., Wheeler, J. (1982). Telarmachay: niveles Preceramicos de ocupacion. Revista del Museo Nacional, 46, 55-127.
Ancon-Chillon (PV-45-84)	C. Andes	-11.47	-77.11	7140	100	UCLA-202	charcoal	Ziolkowski, M. S., Pazdur, M., Krzanowski, A., Michczynski, A. (1994). Andes radiocarbon database for Bolivia, Ecuador, and Peru. Varsovia-Gliwice, Andean archaeological mission of the Institute of Archaeology/Warsaw University Gliwice Radiocarbon Laboratory of the Institute of Physics, Silesian Technical University.
Telarmachay	C. Andes	-11.1833	-75.8667	7140	60	Lv-1278	charcoal	Lavallee, D., Julien, M., Wheeler, J. (1982). Telarmachay: niveles Preceramicos de ocupacion. Revista del Museo Nacional, 46, 55-127.
CA 09-77	C. Andes	-6.95	-79.24	7130	70	Beta-219745	bone	Piperno, D. R., Dillehay, T. D. (2008). Starch grains on human teeth reveal early broad crop diet in northern Peru. Proceedings of the National Academy of Sciences, 105, 19622-19627.
CA 09-77	C. Andes	-6.95	-79.24	7120	50	Beta-226458	plant	Dillehay, T. D., Rossen, J., Andres, T. C., Williams, D. E. (2007). Preceramic adoption of peanut, squash, and cotton in northern Peru. Science, 316, 1890-1893.
Jaywamachay (Ac-335)	C. Andes	-13.217	-74.383	7105	130	I-5278	charcoal	Ziolkowski, M. S., Pazdur, M., Krzanowski, A., Michczynski, A. (1994). Andes radiocarbon database for Bolivia, Ecuador, and Peru. Varsovia-Gliwice, Andean archaeological mission of the Institute of Archaeology/Warsaw University Gliwice Radiocarbon Laboratory of the Institute of Physics, Silesian Technical University.
Quebrada de los Burros	C. Andes	-18.0167	-70.8333	7105	55	Gif-10644	soil	Ziolkowski, M. S., Pazdur, M., Krzanowski, A., Michczynski, A. (1994). Andes radiocarbon database for Bolivia, Ecuador, and Peru. Varsovia-Gliwice, Andean archaeological mission of the Institute of Archaeology/Warsaw University Gliwice Radiocarbon Laboratory of the Institute of Physics, Silesian Technical University.
Asana	C. Andes	-17.1	-70.633	7100	70	Beta-24633	charcoal	Aldenderfer, M. S. (1998). Montane foragers: Asana and the South-Central Andean Archaic. Iowa City: University of Iowa Press.
Quelcatani	C. Andes	-16.852	-69.888	7100	130	Beta-18926	charcoal	Rademaker, K., Bromley, G. R. M., Sandweiss, D. H. (2013). Peru archaeological radiocarbon database, 13,000-7000 14C B.P. Quaternary International, 30, 34-45.
Asana	C. Andes	-17.1	-70.633	7070	110	Beta-47056	charcoal	Aldenderfer, M. S. (1998). Montane foragers: Asana and the South-Central Andean Archaic. Iowa City: University of Iowa Press.
Urupez II	Pampas	-34.7032	-55.147	11690	80	Beta-211938	charcoal	Steele, J., Politis, G. (2009). AMS 14C dating of early human occupation of Southern South America. Journal of Archaeological Science, 37, 2017-2030.
Pay Paso 1	Pampas	-30.266	-57.45	10930	20	UCIAMS-21631	charcoal	Suárez, R. 2011. Arqueología durante la Transici on Pleistoceno Holoceno: Componentes Paleoindios, Organización de la Tecnología y Movilidad de los Primeros Americanos en Uruguay. British Archaeological Reports 2220 International Series, Archaeopress, Oxford.
Pay Paso 1	Pampas	-30.266	-57.45	10910	30	UCIAMS-27738	charcoal	Suárez, R. 2011. Arqueología durante la Transici on Pleistoceno Holoceno: Componentes Paleoindios, Organización de la Tecnología y Movilidad de los Primeros Americanos en Uruguay. British Archaeological Reports 2220 International Series, Archaeopress, Oxford.
Pay Paso 1	Pampas	-30.266	-57.45	10895	30	UCIAMS-27744	charcoal	Suárez, R. 2011. Arqueología durante la Transici on Pleistoceno Holoceno: Componentes Paleoindios, Organización de la Tecnología y Movilidad de los Primeros Americanos en Uruguay. British Archaeological Reports 2220 International Series, Archaeopress, Oxford.
Pay Paso 1	Pampas	-30.266	-57.45	10880	25	UCIAMS-27745	charcoal	Suárez, R. 2011. Arqueología durante la Transici on Pleistoceno Holoceno: Componentes Paleoindios, Organización de la Tecnología y Movilidad de los Primeros Americanos en Uruguay. British Archaeological Reports 2220 International Series, Archaeopress, Oxford.
Urupez II	Pampas	-34.7032	-55.147	10690	60	Beta-165076	charcoal	Steele, J., Politis, G. (2009). AMS 14C dating of early human occupation of Southern South America. Journal of Archaeological Science, 37, 2017-2030.
Pay Paso 1	Pampas	-30.266	-57.45	10680	20	UCIAMS-21637	charcoal	Suárez, R. 2011. Arqueología durante la Transici on Pleistoceno Holoceno: Componentes Paleoindios, Organización de la Tecnología y Movilidad de los Primeros Americanos en Uruguay. British Archaeological Reports 2220 International Series, Archaeopress, Oxford.
Pay Paso 1	Pampas	-30.266	-57.45	10630	25	UCIAMS-21636	charcoal	Suárez, R. 2011. Arqueología durante la Transici on Pleistoceno Holoceno: Componentes Paleoindios, Organización de la Tecnología y Movilidad de los Primeros Americanos en Uruguay. British Archaeological Reports 2220 International Series, Archaeopress, Oxford.
Pay Paso 1	Pampas	-30.266	-57.45	10595	30	UCIAMS-27746	charcoal	Suárez, R. 2011. Arqueología durante la Transici on Pleistoceno Holoceno: Componentes Paleoindios, Organización de la Tecnología y Movilidad de los Primeros Americanos en Uruguay. British Archaeological Reports 2220 International Series, Archaeopress, Oxford.
Pay Paso 1	Pampas	-30.266	-57.45	10580	20	UCIAMS-21644	charcoal	Suárez, R. 2011. Arqueología durante la Transici on Pleistoceno Holoceno: Componentes Paleoindios, Organización de la Tecnología y Movilidad de los Primeros Americanos en Uruguay. British Archaeological Reports 2220 International Series, Archaeopress, Oxford.
Pay Paso 1	Pampas	-30.266	-57.45	10555	20	UCIAMS-21645	charcoal	Suárez, R. 2011. Arqueología durante la Transici on Pleistoceno Holoceno: Componentes Paleoindios, Organización de la Tecnología y Movilidad de los Primeros Americanos en Uruguay. British Archaeological Reports 2220 International Series, Archaeopress, Oxford.
Pay Paso 1	Pampas	-30.266	-57.45	10540	35	UCIAMS-27747	charcoal	Suárez, R. 2011. Arqueología durante la Transici on Pleistoceno Holoceno: Componentes Paleoindios, Organización de la Tecnología y Movilidad de los Primeros Americanos en Uruguay. British Archaeological Reports 2220 International Series, Archaeopress, Oxford.
Pay Paso 1	Pampas	-30.266	-57.45	10520	20	UCIAMS-21643	charcoal	Suárez, R. 2011. Arqueología durante la Transici on Pleistoceno Holoceno: Componentes Paleoindios, Organización de la Tecnología y Movilidad de los Primeros Americanos en Uruguay. British Archaeological Reports 2220 International Series, Archaeopress, Oxford.
Pay Paso 1	Pampas	-30.266	-57.45	10500	25	UCIAMS-27740	charcoal	Suárez, R. 2011. Arqueología durante la Transici on Pleistoceno Holoceno: Componentes Paleoindios, Organización de la Tecnología y Movilidad de los Primeros Americanos en Uruguay. British Archaeological Reports 2220 International Series, Archaeopress, Oxford.
Pay Paso 1	Pampas	-30.266	-57.45	10465	30	Uciams28692	charcoal	Suárez, R. 2011. Arqueología durante la Transici on Pleistoceno Holoceno: Componentes Paleoindios, Organización de la Tecnología y Movilidad de los Primeros Americanos en Uruguay. British Archaeological Reports 2220 International Series, Archaeopress, Oxford.
Pay Paso 1	Pampas	-30.266	-57.45	10450	25	UCIAMS-28682	charcoal	Suárez, R. 2011. Arqueología durante la Transici on Pleistoceno Holoceno: Componentes Paleoindios, Organización de la Tecnología y Movilidad de los Primeros Americanos en Uruguay. British Archaeological Reports 2220 International Series, Archaeopress, Oxford.
Pay Paso 1	Pampas	-30.266	-57.45	10390	30	UCIAMS-27741	charcoal	Suárez, R. 2011. Arqueología durante la Transici on Pleistoceno Holoceno: Componentes Paleoindios, Organización de la Tecnología y Movilidad de los Primeros Americanos en Uruguay. British Archaeological Reports 2220 International Series, Archaeopress, Oxford.
Pay Paso 1	Pampas	-30.266	-57.45	10320	70	RT-5257	charcoal	Suárez, R. 2011. Arqueología durante la Transici on Pleistoceno Holoceno: Componentes Paleoindios, Organización de la Tecnología y Movilidad de los Primeros Americanos en Uruguay. British Archaeological Reports 2220 International Series, Archaeopress, Oxford.
Pay Paso 1	Pampas	-30.266	-57.45	10225	70	RT-5256	charcoal	Suárez, R. 2011. Arqueología durante la Transici on Pleistoceno Holoceno: Componentes Paleoindios, Organización de la Tecnología y Movilidad de los Primeros Americanos en Uruguay. British Archaeological Reports 2220 International Series, Archaeopress, Oxford.
Pay Paso 1	Pampas	-30.266	-57.45	10205	35	UCIAMS-21632	charcoal	Suárez, R. 2011. Arqueología durante la Transici on Pleistoceno Holoceno: Componentes Paleoindios, Organización de la Tecnología y Movilidad de los Primeros Americanos en Uruguay. British Archaeological Reports 2220 International Series, Archaeopress, Oxford.
Pay Paso 1	Pampas	-30.266	-57.45	10180	20	UCIAMS-21634	charcoal	Suárez, R. 2011. Arqueología durante la Transici on Pleistoceno Holoceno: Componentes Paleoindios, Organización de la Tecnología y Movilidad de los Primeros Americanos en Uruguay. British Archaeological Reports 2220 International Series, Archaeopress, Oxford.
Pay Paso 1	Pampas	-30.266	-57.45	10115	25	UCIAMS-21633	charcoal	Suárez, R. 2011. Arqueología durante la Transici on Pleistoceno Holoceno: Componentes Paleoindios, Organización de la Tecnología y Movilidad de los Primeros Americanos en Uruguay. British Archaeological Reports 2220 International Series, Archaeopress, Oxford.
Pay Paso 1	Pampas	-30.266	-57.45	9890	75	Rt-1445	charcoal	Suárez, R. 2011. Arqueología durante la Transici on Pleistoceno Holoceno: Componentes Paleoindios, Organización de la Tecnología y Movilidad de los Primeros Americanos en Uruguay. British Archaeological Reports 2220 International Series, Archaeopress, Oxford.
Laguna Canosa	Pampas	-30.2993	-57.5805	9730	30	UCIAMS 27739	charcoal	Suárez, R. (2011. Movilidad, accesso, y uso de agata traslucida por los cazadores-recolectores tempranos durante la transicion Pleistoceno Holoceno en el Norte de Uruguay (ca 11,000-8500 AP). Latin American Antiquity, 22, 359-383.
Pay Paso 1	Pampas	-30.266	-57.45	9585	25	UCIAMS-21641	charcoal	Suárez, R. 2011. Arqueología durante la Transici on Pleistoceno Holoceno: Componentes Paleoindios, Organización de la Tecnología y Movilidad de los Primeros Americanos en Uruguay. British Archaeological Reports 2220 International Series, Archaeopress, Oxford.
Pay Paso 1	Pampas	-30.266	-57.45	9555	25	UCIAMS-21642	charcoal	Suárez, R. 2011. Arqueología durante la Transici on Pleistoceno Holoceno: Componentes Paleoindios, Organización de la Tecnología y Movilidad de los Primeros Americanos en Uruguay. British Archaeological Reports 2220 International Series, Archaeopress, Oxford.
Pay Paso 1	Pampas	-30.266	-57.45	9550	20	UCIAMS-21647	charcoal	Suárez, R. 2011. Arqueología durante la Transici on Pleistoceno Holoceno: Componentes Paleoindios, Organización de la Tecnología y Movilidad de los Primeros Americanos en Uruguay. British Archaeological Reports 2220 International Series, Archaeopress, Oxford.
Pay Paso 1	Pampas	-30.266	-57.45	9545	20	Uciams21646	charcoal	Suárez, R. 2011. Arqueología durante la Transici on Pleistoceno Holoceno: Componentes Paleoindios, Organización de la Tecnología y Movilidad de los Primeros Americanos en Uruguay. British Archaeological Reports 2220 International Series, Archaeopress, Oxford.
Pay Paso 1	Pampas	-30.266	-57.45	9545	20	UCIAMS-21635	charcoal	Suárez, R. 2011. Arqueología durante la Transici on Pleistoceno Holoceno: Componentes Paleoindios, Organización de la Tecnología y Movilidad de los Primeros Americanos en Uruguay. British Archaeological Reports 2220 International Series, Archaeopress, Oxford.
Pay Paso 1	Pampas	-30.266	-57.45	9525	20	Uciams21638	charcoal	Suárez, R. 2011. Arqueología durante la Transici on Pleistoceno Holoceno: Componentes Paleoindios, Organización de la Tecnología y Movilidad de los Primeros Americanos en Uruguay. British Archaeological Reports 2220 International Series, Archaeopress, Oxford.
Pay Paso 1	Pampas	-30.266	-57.45	9525	20	UCIAMS-21640	charcoal	Suárez, R. 2011. Arqueología durante la Transici on Pleistoceno Holoceno: Componentes Paleoindios, Organización de la Tecnología y Movilidad de los Primeros Americanos en Uruguay. British Archaeological Reports 2220 International Series, Archaeopress, Oxford.
CalpicalD03	Pampas	-30.4167	-57.366	9320	170	Dik-1224	charcoal	Suárez, R. 2000. Paleoindian occupations in Uruguay. Current Research in the Pleistocene 17: 78-80
Pay Paso 1	Pampas	-30.266	-57.45	9280	200	Uru-248	charcoal	Suárez, R. 2011. Arqueología durante la Transici on Pleistoceno Holoceno: Componentes Paleoindios, Organización de la Tecnología y Movilidad de los Primeros Americanos en Uruguay. British Archaeological Reports 2220 International Series, Archaeopress, Oxford.
Pay Paso 1	Pampas	-30.266	-57.45	9120	40	Beta-156973	charcoal	Suárez, R. 2011. Arqueología durante la Transici on Pleistoceno Holoceno: Componentes Paleoindios, Organización de la Tecnología y Movilidad de los Primeros Americanos en Uruguay. British Archaeological Reports 2220 International Series, Archaeopress, Oxford.
Los Indios	Pampas	-33.88	-53.66	8809	56	AA99813	charcoal	López Mazz, J. M., Moreno Rudolph, F., Villarmarzo, E., Gazcue, A. (2009). Apuntes para una Arqueologia Costera y del Cabo Polonio. In: Arqueologia Prehistorica Uruguaya en el Siglo XXI. (Eds. López Mazz, J. M., Gascue, A.). Biblioteca Nacional el Uruguay, Montevideo, pp 39-65.
Los Indios	Pampas	-33.88	-53.66	8800	60	AA10298	charcoal	López Mazz, J. M., Moreno Rudolph, F., Villarmarzo, E., Gazcue, A. (2009). Apuntes para una Arqueologia Costera y del Cabo Polonio. In: Arqueologia Prehistorica Uruguaya en el Siglo XXI. (Eds. López Mazz, J. M., Gascue, A.). Biblioteca Nacional el Uruguay, Montevideo, pp 39-65.
Pay Paso 1	Pampas	-30.266	-57.45	8570	150	URU 246	charcoal	Suárez, R. 2011. Arqueología durante la Transici on Pleistoceno Holoceno: Componentes Paleoindios, Organización de la Tecnología y Movilidad de los Primeros Americanos en Uruguay. British Archaeological Reports 2220 International Series, Archaeopress, Oxford.
Los Indios	Pampas	-33.88	-53.66	8510	40	CURL-6078	charcoal	López Mazz, J. M. (2013). Early human occupation of Uruguay: radiocarbon database and archaeological implications. Quaternary International, 301, 94-103.
Los Indios	Pampas	-33.88	-53.66	8384	63	AA1000363	charcoal	López Mazz, J. M., Moreno Rudolph, F., Villarmarzo, E., Gazcue, A. (2009). Apuntes para una Arqueologia Costera y del Cabo Polonio. In: Arqueologia Prehistorica Uruguaya en el Siglo XXI. (Eds. López Mazz, J. M., Gascue, A.). Biblioteca Nacional el Uruguay, Montevideo, pp 39-65.
Los Indios	Pampas	-33.88	-53.66	7220	160	URU 515	charcoal	López Mazz, J. M., Moreno Rudolph, F., Villarmarzo, E., Gazcue, A. (2009). Apuntes para una Arqueologia Costera y del Cabo Polonio. In: Arqueologia Prehistorica Uruguaya en el Siglo XXI. (Eds. López Mazz, J. M., Gascue, A.). Biblioteca Nacional el Uruguay, Montevideo, pp 39-65.
Los Indios	Pampas	-33.88	-53.66	7100	160	URU-0515	charcoal	López Mazz, J. M. (2013). Early human occupation of Uruguay: radiocarbon database and archaeological implications. Quaternary International, 301, 94-103.
El Vano	N. Andes	9.55	-69.96	10710	60	B-95602	bone	Lima-Ribeiro, M. S., Diniz-Filho, J. A. F. (2013). American megafaunal extinctions and human arrival: improved evaluation using a meta-analytic approach. Quaternary International, 299, 38-52.
Muaco Site	N. Andes	11.4544	-69.6036	10490	100	IVIC-882	soil	Tamers, M. A. (1973). Instituto Venezolano de Investigaciones Cientificas natural radiocarbon measurements VII. Radiocarbon, 15, 307-320.
Muaco Site	N. Andes	11.4544	-69.6036	9030	240	IVIC-488	bone	Rouse, I., Cruxent, J. M. (1963). Venezuelan Archaeology, Yale University Press, New Haven and London.
Provincial	Trop. Lowlands	5.72646	-67.6007	9020	100	Beta-22638	charcoal	Gasson, R. A. (2002). Orinoquia: the archaeology of the Orinoco river basin. Journal of World Prehistory, 16, 237-311.
[truncated: 247 more rows]
