# Supplementary material for: Rapid radiation of humans in South America after the last glacial maximum: A radiocarbon-based study
Source: PLoS One. 2020 Jul 22;15(7):e0236023. doi: 10.1371/journal.pone.0236023 (PMC7375534; doi:10.1371/journal.pone.0236023)
Supplement: S2 Dataset — For each of the radiocarbon dates, the following information was included: site name, region, 14C age, laboratory code, and full reference. (XLSX) [file pone.0236023.s009.xlsx]

## Sheet: Excluded dates
Site_Name	Region	14C Age	Error	Lab-Code	Main criteria for exclusion	Full Reference
Monte Verde I	S. An	>33020	-	BETA 7825	Uncertain human evidence	Dillehay, T., 1989. Monte Verde: a Late Pleistocene settlement in Chile. In: Paleoenvironment and Site Context, vol. 1. Smithsonian Institution, Washington.
Boqueirao da Pedra Furada	C/E Bra	56560	1880/1520	ANUA-16324	Uncertain human evidence	Santos, G., Bird, M., Parenti, F., Field, L., Guidon, N., Hausladen, P., 2003. A revised chronology of the lowest occupation layer of Pedra Furada Rock Shelter, Piauíı, Brazil: the Pleistocene peopling of the Americas. Quaternary Science Reviews 22: 2303–2310.
Boqueirao da Pedra Furada	C/E Bra	55570	1590/1320	ANUA-16325	Uncertain human evidence	Santos, G., Bird, M., Parenti, F., Fifield, L., Guidon, N., Hausladen, P., 2003. A revised chronology of the lowest occupation layer of Pedra Furada Rock Shelter, Piauíı, Brazil: the Pleistocene peopling of the Americas. Quaternary Science Reviews 22: 2303–2310.
Boqueirao da Pedra Furada	C/E Bra	54825	1189/1035	ANUA-15527	Uncertain human evidence	Santos, G., Bird, M., Parenti, F., Fifield, L., Guidon, N., Hausladen, P., 2003. A revised chronology of the lowest occupation layer of Pedra Furada Rock Shelter, Piauíı, Brazil: the Pleistocene peopling of the Americas. Quaternary Science Reviews 22: 2303–2310.
Boqueirao da Pedra Furada	C/E Bra	54380	1112/980	ANUA-15522	Uncertain human evidence	Santos, G., Bird, M., Parenti, F., Fifield, L., Guidon, N., Hausladen, P., 2003. A revised chronology of the lowest occupation layer of Pedra Furada Rock Shelter, Piauíı, Brazil: the Pleistocene peopling of the Americas. Quaternary Science Reviews 22: 2303–2310.
Boqueirao da Pedra Furada	C/E Bra	53235	1400/1190	ANUA-16326	Uncertain human evidence	Santos, G., Bird, M., Parenti, F., Fifield, L., Guidon, N., Hausladen, P., 2003. A revised chronology of the lowest occupation layer of Pedra Furada Rock Shelter, Piauíı, Brazil: the Pleistocene peopling of the Americas. Quaternary Science Reviews 22: 2303–2310.
Boqueirao da Pedra Furada	C/E Bra	51174	2090/1220	ANUA-15602	Uncertain human evidence	Santos, G., Bird, M., Parenti, F., Fifield, L., Guidon, N., Hausladen, P., 2003. A revised chronology of the lowest occupation layer of Pedra Furada Rock Shelter, Piauíı, Brazil: the Pleistocene peopling of the Americas. Quaternary Science Reviews 22: 2303–2310.
Boqueirao da Pedra Furada	C/E Bra	49610	1435/1220	ANUA-15528	Uncertain human evidence	Santos, G., Bird, M., Parenti, F., Fifield, L., Guidon, N., Hausladen, P., 2003. A revised chronology of the lowest occupation layer of Pedra Furada Rock Shelter, Piauíı, Brazil: the Pleistocene peopling of the Americas. Quaternary Science Reviews 22: 2303–2310.
Boqueirao da Pedra Furada	C/E Bra	49480	1160/1020	ANUA-15603	Uncertain human evidence	Santos, G., Bird, M., Parenti, F., Fifield, L., Guidon, N., Hausladen, P., 2003. A revised chronology of the lowest occupation layer of Pedra Furada Rock Shelter, Piauíı, Brazil: the Pleistocene peopling of the Americas. Quaternary Science Reviews 22: 2303–2310.
Boqueirao da Pedra Furada	C/E Bra	48350	1330/1140	ANUA-15529	Uncertain human evidence	Santos, G., Bird, M., Parenti, F., Fifield, L., Guidon, N., Hausladen, P., 2003. A revised chronology of the lowest occupation layer of Pedra Furada Rock Shelter, Piauíı, Brazil: the Pleistocene peopling of the Americas. Quaternary Science Reviews 22: 2303–2310.
Boqueirao da Pedra Furada	C/E Bra	47200	1490/1255	ANUA-15605	Uncertain human evidence	Santos, G., Bird, M., Parenti, F., Fifield, L., Guidon, N., Hausladen, P., 2003. A revised chronology of the lowest occupation layer of Pedra Furada Rock Shelter, Piauíı, Brazil: the Pleistocene peopling of the Americas. Quaternary Science Reviews 22: 2303–2310.
Boqueirao da Pedra Furada	C/E Bra	47175	850/770	ANUA-15604	Uncertain human evidence	Santos, G., Bird, M., Parenti, F., Fifield, L., Guidon, N., Hausladen, P., 2003. A revised chronology of the lowest occupation layer of Pedra Furada Rock Shelter, Piauíı, Brazil: the Pleistocene peopling of the Americas. Quaternary Science Reviews 22: 2303–2310.
Boqueirao da Pedra Furada	C/E Bra	41500	4200/3100	GIF 7681	Uncertain human evidence	Delibrias, G., Guidon, N., Parenti, F. 1988. The toca do Boqueirão do sítio da Pedra Furada: stratigraphy and chronology. In: Presca, J. R. (Ed.), Early Man in the Southern Hemiphere. (Supplement to Archaeometry). Australasian studies, Adelaide.
Boqueirao da Pedra Furada	C/E Bra	41295	540/510	ANUA-15606	Uncertain human evidence	Santos, G., Bird, M., Parenti, F., Fifield, L., Guidon, N., Hausladen, P., 2003. A revised chronology of the lowest occupation layer of Pedra Furada Rock Shelter, Piauíı, Brazil: the Pleistocene peopling of the Americas. Quaternary Science Reviews 22: 2303–2310.
Boqueirao da Pedra Furada	C/E Bra	40800	2300/1850	GIF 7919	Uncertain human evidence	Delibrias, G., Guidon, N., Parenti, F. 1988. The toca do Boqueirão do sítio da Pedra Furada: stratigraphy and chronology. In: Presca, J. R. (Ed.), Early Man in the Southern Hemiphere. (Supplement to Archaeometry). Australasian studies, Adelaide.
Monte Verde I	S. An	33370	530	BETA 6754	Large error date/Uncertain human evidence	Dillehay, T., 1989. Monte Verde: a Late Pleistocene settlement in Chile. In: Paleoenvironment and Site Context, vol. 1. Smithsonian Institution, Washington.
Boqueirao da Pedra Furada	C/E Bra	32160	1000	GIF 6653	Large error date/Uncertain human evidence	Delibrias, G., Guidon, N., Parenti, F. 1988. The toca do Boqueirão do sítio da Pedra Furada: stratigraphy and chronology. In: Presca, J. R. (Ed.), Early Man in the Southern Hemiphere. (Supplement to Archaeometry). Australasian studies, Adelaide.
Boqueirao da Pedra Furada	C/E Bra	31860	560	Beta 22085	Large error date/Uncertain human evidence	Delibrias, G., Guidon, N., Parenti, F. 1988. The toca do Boqueirão do sítio da Pedra Furada: stratigraphy and chronology. In: Presca, J. R. (Ed.), Early Man in the Southern Hemiphere. (Supplement to Archaeometry). Australasian studies, Adelaide.
Boqueirao da Pedra Furada	C/E Bra	31700	630	GIF 6652	Large error date/Uncertain human evidence	Delibrias, G., Guidon, N., Parenti, F. 1988. The toca do Boqueirão do sítio da Pedra Furada: stratigraphy and chronology. In: Presca, J. R. (Ed.), Early Man in the Southern Hemiphere. (Supplement to Archaeometry). Australasian studies, Adelaide.
Boqueirao da Pedra Furada	C/E Bra	31500	950	GIF 6041	Large error date/Uncertain human evidence	Delibrias, G., Guidon, N., Parenti, F. 1988. The toca do Boqueirão do sítio da Pedra Furada: stratigraphy and chronology. In: Presca, J. R. (Ed.), Early Man in the Southern Hemiphere. (Supplement to Archaeometry). Australasian studies, Adelaide.
Arroyo del Vizcaíno	Pam/Ch.	30100	600	URU 0493	Large error date/Uncertain human evidence	Farriña, R., Tambusso, S., Varela, L., Czerwonogora, Di Giacomo, M. Musso, M., Bracco, R., Gascue, A. 2014. Arroyo del Vizcaı´no, Uruguay: a fossil-rich 30-ka-old megafaunal locality with cut-marked bones. Proc. R. Soc. B 281: 20132211.
Boqueirao da Pedra Furada	C/E Bra	29860	650	GIF 6651	Large error date/Uncertain human evidence	Delibrias, G., Guidon, N., Parenti, F. 1988. The toca do Boqueirão do sítio da Pedra Furada: stratigraphy and chronology. In: Presca, J. R. (Ed.), Early Man in the Southern Hemiphere. (Supplement to Archaeometry). Australasian studies, Adelaide.
Arroyo del Vizcaíno	Pam/Ch.	29350	315	URU 0561	Uncertain human evidence	Farriña, R., Tambusso, S., Varela, L., Czerwonogora, Di Giacomo, M. Musso, M., Bracco, R., Gascue, A. 2014. Arroyo del Vizcaı´no, Uruguay: a fossil-rich 30-ka-old megafaunal locality with cut-marked bones. Proc. R. Soc. B 281: 20132211.
Arroyo del Vizcaíno	Pam/Ch.	29220	300	URU 0574	Uncertain human evidence	Farriña, R., Tambusso, S., Varela, L., Czerwonogora, Di Giacomo, M. Musso, M., Bracco, R., Gascue, A. 2014. Arroyo del Vizcaı´no, Uruguay: a fossil-rich 30-ka-old megafaunal locality with cut-marked bones. Proc. R. Soc. B 281: 20132211.
Arroyo del Vizcaíno	Pam/Ch.	29150	290	Beta 206660	Uncertain human evidence	Farriña, R., Tambusso, S., Varela, L., Czerwonogora, Di Giacomo, M. Musso, M., Bracco, R., Gascue, A. 2014. Arroyo del Vizcaı´no, Uruguay: a fossil-rich 30-ka-old megafaunal locality with cut-marked bones. Proc. R. Soc. B 281: 20132211.
Arroyo del Vizcaíno	Pam/Ch.	29150	320	URU 0562	Uncertain human evidence	Farriña, R., Tambusso, S., Varela, L., Czerwonogora, Di Giacomo, M. Musso, M., Bracco, R., Gascue, A. 2014. Arroyo del Vizcaı´no, Uruguay: a fossil-rich 30-ka-old megafaunal locality with cut-marked bones. Proc. R. Soc. B 281: 20132211.
Arroyo del Vizcaíno	Pam/Ch.	28760	210	OxA-V-2474-10	Uncertain human evidence	Farriña, R., Tambusso, S., Varela, L., Czerwonogora, Di Giacomo, M. Musso, M., Bracco, R., Gascue, A. 2014. Arroyo del Vizcaı´no, Uruguay: a fossil-rich 30-ka-old megafaunal locality with cut-marked bones. Proc. R. Soc. B 281: 20132211.
Arroyo del Vizcaíno	Pam/Ch.	28300	230	Beta 204256	Uncertain human evidence	Farriña, R., Tambusso, S., Varela, L., Czerwonogora, Di Giacomo, M. Musso, M., Bracco, R., Gascue, A. 2014. Arroyo del Vizcaı´no, Uruguay: a fossil-rich 30-ka-old megafaunal locality with cut-marked bones. Proc. R. Soc. B 281: 20132211.
Arroyo del Vizcaíno	Pam/Ch.	27200	900	URU 0490	Large error date/Uncertain human evidence	Farriña, R., Tambusso, S., Varela, L., Czerwonogora, Di Giacomo, M. Musso, M., Bracco, R., Gascue, A. 2014. Arroyo del Vizcaı´no, Uruguay: a fossil-rich 30-ka-old megafaunal locality with cut-marked bones. Proc. R. Soc. B 281: 20132211.
Boqueirao da Pedra Furada	C/E Bra	27000	800	GIF-6308	Large error date/Uncertain human evidence	Delibrias, G., Guidon, N., Parenti, F. 1988. The toca do Boqueirão do sítio da Pedra Furada: stratigraphy and chronology. In: Presca, J. R. (Ed.), Early Man in the Southern Hemiphere. (Supplement to Archaeometry). Australasian studies, Adelaide.
Arroyo del Vizcaíno	Pam/Ch.	27000	450	URU 0496	Large error date/Uncertain human evidence	Farriña, R., Tambusso, S., Varela, L., Czerwonogora, Di Giacomo, M. Musso, M., Bracco, R., Gascue, A. 2014. Arroyo del Vizcaı´no, Uruguay: a fossil-rich 30-ka-old megafaunal locality with cut-marked bones. Proc. R. Soc. B 281: 20132211.
Boqueirao da Pedra Furada	C/E Bra	26400	500	GIF-5962	Large error date/Uncertain human evidence	Delibrias, G., Guidon, N., Parenti, F. 1988. The toca do Boqueirão do sítio da Pedra Furada: stratigraphy and chronology. In: Presca, J. R. (Ed.), Early Man in the Southern Hemiphere. (Supplement to Archaeometry). Australasian studies, Adelaide.
Boqueirao da Pedra Furada	C/E Bra	26300	600	GIF-5963	Large error date/Uncertain human evidence	Delibrias, G., Guidon, N., Parenti, F. 1988. The toca do Boqueirão do sítio da Pedra Furada: stratigraphy and chronology. In: Presca, J. R. (Ed.), Early Man in the Southern Hemiphere. (Supplement to Archaeometry). Australasian studies, Adelaide.
Boqueirao da Pedra Furada	C/E Bra	26300	800	GIF-6309	Large error date/Uncertain human evidence	Delibrias, G., Guidon, N., Parenti, F. 1988. The toca do Boqueirão do sítio da Pedra Furada: stratigraphy and chronology. In: Presca, J. R. (Ed.), Early Man in the Southern Hemiphere. (Supplement to Archaeometry). Australasian studies, Adelaide.
Boqueirao da Pedra Furada	C/E Bra	25200	320	GIF-6147	Uncertain human evidence	Delibrias, G., Guidon, N., Parenti, F. 1988. The toca do Boqueirão do sítio da Pedra Furada: stratigraphy and chronology. In: Presca, J. R. (Ed.), Early Man in the Southern Hemiphere. (Supplement to Archaeometry). Australasian studies, Adelaide.
Toca do Sitio do Meio	C/E Bra	25170	140	GIF-9542	Uncertain human evidence	Melo, Patricia de. 2007. A Transição do Pleistoceno ao Holoceno no Parque Nacional da Serra da Capivara, Piauí, Brasil: uma contribuição ao estudo sobre a antiguidade da presença humana no sudeste do Piauí. Tese de doutoramento apresentada ao programa de Pós-graduação em História da Universidade federal de Pernambuco.
Boqueirao da Pedra Furada	C/E Bra	23500	390	GIF-6158	Large error date/Uncertain human evidence	Delibrias, G., Guidon, N., Parenti, F. 1988. The toca do Boqueirão do sítio da Pedra Furada: stratigraphy and chronology. In: Presca, J. R. (Ed.), Early Man in the Southern Hemiphere. (Supplement to Archaeometry). Australasian studies, Adelaide.
Santa Elina	C/E Bra	23120	60	GIFA-99177	Dispersed charcoal	Vilhena Vialou, A. 2005. Pré-história do Mato Grosso. Volumen 1. Santa Elina, Sao Paulo, Ed. USP.
Boqueirao da Pedra Furada	C/E Bra	21400	400	GIF-6160	Large error date	Delibrias, G., Guidon, N., Parenti, F. 1988. The toca do Boqueirão do sítio da Pedra Furada: stratigraphy and chronology. In: Presca, J. R. (Ed.), Early Man in the Southern Hemiphere. (Supplement to Archaeometry). Australasian studies, Adelaide.
Toca do Sitio do Meio	C/E Bra	20280	450	BETA-65350	Large error date/Uncertain human evidence	Melo, Patricia de. 2007. A Transição do Pleistoceno ao Holoceno no Parque Nacional da Serra da Capivara, Piauí, Brasil: uma contribuição ao estudo sobre a antiguidade da presença humana no sudeste do Piauí. Tese de doutoramento apresentada ao programa de Pós-graduação em História da Universidade federal de Pernambuco.
Vale da Pedra Furada	C/E Bra	20090	120	Gif-12706	Uncertain human evidence	Boëda, E., I. Clemente-Conte, M. Fontugne, C. Lahaye, M. Pino, G.D. Felice, N. Guidon, S. Hoeltz, A. Lourdeau, M. Pagli, A.-M. Pessis, S. Viana, A. Da Costa E. Douville. 2014. A new late Pleistocene archaeological sequence in South America: the Vale da Pedra Furada (Piauí, Brazil). Antiquity 88: 927–41.
Vale da Pedra Furada	C/E Bra	20070	100	Gif-12836	Uncertain human evidence	Boëda, E., I. Clemente-Conte, M. Fontugne, C. Lahaye, M. Pino, G.D. Felice, N. Guidon, S. Hoeltz, A. Lourdeau, M. Pagli, A.-M. Pessis, S. Viana, A. Da Costa E. Douville. 2014. A new late Pleistocene archaeological sequence in South America: the Vale da Pedra Furada (Piauí, Brazil). Antiquity 88: 927–41.
Vale da Pedra Furada	C/E Bra	19970	100	Gif-12837	Uncertain human evidence	Boëda, E., I. Clemente-Conte, M. Fontugne, C. Lahaye, M. Pino, G.D. Felice, N. Guidon, S. Hoeltz, A. Lourdeau, M. Pagli, A.-M. Pessis, S. Viana, A. Da Costa E. Douville. 2014. A new late Pleistocene archaeological sequence in South America: the Vale da Pedra Furada (Piauí, Brazil). Antiquity 88: 927–41.
Vale da Pedra Furada	C/E Bra	19700	100	Gif-12923	Uncertain human evidence	Boëda, E., I. Clemente-Conte, M. Fontugne, C. Lahaye, M. Pino, G.D. Felice, N. Guidon, S. Hoeltz, A. Lourdeau, M. Pagli, A.-M. Pessis, S. Viana, A. Da Costa E. Douville. 2014. A new late Pleistocene archaeological sequence in South America: the Vale da Pedra Furada (Piauí, Brazil). Antiquity 88: 927–41.
Monte Verde I	S. An	18910	300	AA 75323	Uncertain human evidence	Dillehay, T., Ocampo C., Saavedra, J., Sawakuchi, A., Vega, R., Pino, M. Collins, M., Scott Cummings, L., Arregui, I., Villagran, X., Hartmann, G., Mella, M. González, A. Dix, G. 2015. New Archaeological Evidence for an Early Human Presence at Monte Verde, Chile. PLoS ONE 10(11): e0141923.
Vale da Pedra Furada	C/E Bra	18660	60	BETA 119875	Uncertain human evidence	Boëda, E., I. Clemente-Conte, M. Fontugne, C. Lahaye, M. Pino, G.D. Felice, N. Guidon, S. Hoeltz, A. Lourdeau, M. Pagli, A.-M. Pessis, S. Viana, A. Da Costa E. Douville. 2014. A new late Pleistocene archaeological sequence in South America: the Vale da Pedra Furada (Piauí, Brazil). Antiquity 88: 927–41.
Boqueirao da Pedra Furada	C/E Bra	18310	190	Beta 22086	Uncertain human evidence	Delibrias, G., Guidon, N., Parenti, F. 1988. The toca do Boqueirão do sítio da Pedra Furada: stratigraphy and chronology. In: Presca, J. R. (Ed.), Early Man in the Southern Hemiphere. (Supplement to Archaeometry). Australasian studies, Adelaide.
Boqueirao da Pedra Furada	C/E Bra	17800	400	GIF-5397	Large error date/Uncertain human evidence	Delibrias, G., Guidon, N., Parenti, F. 1988. The toca do Boqueirão do sítio da Pedra Furada: stratigraphy and chronology. In: Presca, J. R. (Ed.), Early Man in the Southern Hemiphere. (Supplement to Archaeometry). Australasian studies, Adelaide.
Pubenza	N. An	16400	420	GrN-19857	Large error date/Uncertain association	Van der Hammen, T. and G. Correal 2001. Mastodontes en un humedal pleistocénico en el valle del Magdalena (Colombia) con evidencias de la presencia del hombre en el pleniglacial. Boletín de Arqueología 16:4-36. Bogotá
Muaco	N. An	16375	400	O-999	Large error date/Uncertain association	Rouse, I., Cuxent J.M. 1963. Some recent radiocarbon dates for western Venezuela. American Antiquity 28: 537-540.
Monte Verde I	S. An	16000	60	Beta 372889	Uncertain human evidence	Dillehay, T., Ocampo C., Saavedra, J., Sawakuchi, A., Vega, R., Pino, M. Collins, M., Scott Cummings, L., Arregui, I., Villagran, X., Hartmann, G., Mella, M. González, A. Dix, G. 2015. New Archaeological Evidence for an Early Human Presence at Monte Verde, Chile. PLoS ONE 10(11): e0141923.
Monte Verde I	S. An	15210	30	Beta 372893	Uncertain human evidence	Dillehay, T., Ocampo C., Saavedra, J., Sawakuchi, A., Vega, R., Pino, M. Collins, M., Scott Cummings, L., Arregui, I., Villagran, X., Hartmann, G., Mella, M. González, A. Dix, G. 2015. New Archaeological Evidence for an Early Human Presence at Monte Verde, Chile. PLoS ONE 10(11): e0141923.
Taima Taima	N. An	14400	435	IVIC-191-2	Large error date/Uncertain association	Ochsenius. C., Gruhn, R. 1979. Taima - Taima. A late Pleistocene paleo - indian kill site in Northernmost South America. South American Quaternary Documentation Program, CIPICS, Universidad de Miranda, Coro.
Toca do Sitio do Meio	C/E Bra	14300	400	GIF-5399	Large error date/Uncertain human evidence	Melo, Patricia de. 2007. A Transição do Pleistoceno ao Holoceno no Parque Nacional da Serra da Capivara, Piauí, Brasil: uma contribuição ao estudo sobre a antiguidade da presença humana no sudeste do Piauí. Tese de doutoramento apresentada ao programa de Pós-graduação em História da Universidade federal de Pernambuco.
Muaco	N. An	14300	500	M-1068	Large error date/Uncertain human evidence	Tamers, M. A. (1973). Instituto Venezolano de Investigaciones Cientificas natural radiocarbon measurements VII. Radiocarbon, 15, 307-320.
Muaco	N. An	14300	500	M-1068	Large error date/Uncertain human evidence	Ochsenius. C., Gruhn, R. 1979. Taima - Taima. A late Pleistocene paleo - indian kill site in Northernmost South America. South American Quaternary Documentation Program, CIPICS, Universidad de Miranda, Coro.
Pilauco	S. An	14300	40	UCIAMS101676	Uncertain association	Pino, M., A.M. Abarzúa, G. Astorga, A. Martel-Cea, N. Cossio-Montecinos, R. X. Navarro, et al. (2019). Sedimentary record from Patagonia, southern Chile supports cosmic-impact triggering of biomass burning, climate change, and megafaunal extinctions at 12.8 ka. Sci. Reports 9(1) 4413.
Taima Taima	N. An	14200	300	UCLA-2133	Uncertain association	Bryan. A., Casamiquela, R. Cruxent, J., Gruhn, R., Ochsenius, C. 1978. An El Jobo Kill at Taima-Taima, Venezuela. Science 200: 1275-1277.
Pilauco	S. An	14195	40	UCIAMS101675	Uncertain association	Pino, M., A.M. Abarzúa, G. Astorga, A. Martel-Cea, N. Cossio-Montecinos, R. X. Navarro, et al. (2019). Sedimentary record from Patagonia, southern Chile supports cosmic-impact triggering of biomass burning, climate change, and megafaunal extinctions at 12.8 ka. Sci. Reports 9(1) 4413.
Quebrada Mani	S. An	14155	35	UCIAMS 84738	Uncertain human evidence	Latorre, C., Santoro, C. M., Ugalde, P. C., Gayó, E. M., Osorio, D., Salas-Egana, C., Pol-Holz, R. D., Joly, D., Rech, J. A. (2013). Late Pleistocene human occupation of the hyperarid cone in the Atacama Desert, northern Chile. Quaternary Science Reviews, 77, 19-30.
Pikimachay	C. An	14150	180	I-1464	Uncertain human evidence	Ziolkowski, M. S., Pazdur, M., Krzanowski, A., Michczynski, A. (1994). Andes radiocarbon database for Bolivia, Ecuador, and Perú. Varsovia-Gliwice, Andean archaeological mission of the Institute of Archaeology/Warsaw University Gliwice Radiocarbon Laboratory of the Institute of Physics, Silesian Technical University.
TaimaTaima	N. An	14010	140	IVIC-672	Uncertain association	Ochsenius. C., Gruhn, R. 1979. Taima - Taima. A late Pleistocene paleo - indian kill site in Northernmost South America. South American Quaternary Documentation Program, CIPICS, Universidad de Miranda, Coro.
Boqueirao da Pedra Furada	C/E Bra	13989	167	FZ-433	Uncertain human evidence	Etchevarne, C. (2000). A ocupacao humana do Nordeste brasileiro antes da colonizacao portugesa. Revista USP, 44, 112-141.
Puyenca 1 (PV-81-5) (17b-IV-20a)	C. An	13950	130	BONN-1148	Outlier	Gayó, E. M., Latorre, C., Santoro, C. M. (2015). Timing of occupation and regional settlement patterns revealed by time-series analyses of an archaeological radiocarbon database for the South-Central Andes (16-25S). Quaternary International, 356, 4-14.
Quebrada Mani	S. An	13920	40	UCIAMS 89016	Uncertain human evidence	Latorre, C., Santoro, C. M., Ugalde, P. C., Gayó, E. M., Osorio, D., Salas-Egana, C., Pol-Holz, R. D., Joly, D., Rech, J. A. (2013). Late Pleistocene human occupation of the hyperarid cone in the Atacama Desert, northern Chile. Quaternary Science Reviews, 77, 19-30.
Rancho Peludo	N. An	13915	200	Y-1108-IV	Outlier	Rouse, I., Cruxent, J. M. (1963). Venezuelan Archaeology, Yale University Press, New Haven and London.
Toca do Sitio do Meio	C/E Bra	13900	300	GIF-4927	Uncertain human evidence	Melo, Patricia de. 2007. A Transição do Pleistoceno ao Holoceno no Parque Nacional da Serra da Capivara, Piauí, Brasil: uma contribuição ao estudo sobre a antiguidade da presença humana no sudeste do Piauí. Tese de doutoramento apresentada ao programa de Pós-graduação em História da Universidade federal de Pernambuco.
La Yaral	C. An	13880	110	Beta-19324	Outlier	Gayó, E. M., Latorre, C., Santoro, C. M. (2015). Timing of occupation and regional settlement patterns revealed by time-series analyses of an archaeological radiocarbon database for the South-Central Andes (16-25S). Quaternary International, 356, 4-14.
Taima Taima	N. An	13880	120	USGS-247	Uncertain association	Bryan. A., Casamiquela, R. Cruxent, J., Gruhn, R., Ochsenius, C. 1978. An El Jobo Kill at Taima-Taima, Venezuela. Science 200: 1275-1277.
Vale da Pedra Furada	C/E Bra	13740	60	Gif-12926	Uncertain human evidence	Boëda, E., I. Clemente-Conte, M. Fontugne, C. Lahaye, M. Pino, G.D. Felice, N. Guidon, S. Hoeltz, A. Lourdeau, M. Pagli, A.-M. Pessis, S. Viana, A. Da Costa E. Douville. 2014. A new late Pleistocene archaeological sequence in South America: the Vale da Pedra Furada (Piauí, Brazil). Antiquity 88: 927–41.
Pilauco	S. An	13650	70	UCIAMS110205	Uncertain association	Pino, M., A.M. Abarzúa, G. Astorga, A. Martel-Cea, N. Cossio-Montecinos, R. X. Navarro, et al. (2019). Sedimentary record from Patagonia, southern Chile supports cosmic-impact triggering of biomass burning, climate change, and megafaunal extinctions at 12.8 ka. Sci. Reports 9(1) 4413.
Vale da Pedra Furada	C/E Bra	13590	60	Gif-12924	Uncertain human evidence	Boëda, E., I. Clemente-Conte, M. Fontugne, C. Lahaye, M. Pino, G.D. Felice, N. Guidon, S. Hoeltz, A. Lourdeau, M. Pagli, A.-M. Pessis, S. Viana, A. Da Costa E. Douville. 2014. A new late Pleistocene archaeological sequence in South America: the Vale da Pedra Furada (Piauí, Brazil). Antiquity 88: 927–41.
Pilauco	S. An	13570	70	UCIAMS110203	Uncertain association	Pino, M., A.M. Abarzúa, G. Astorga, A. Martel-Cea, N. Cossio-Montecinos, R. X. Navarro, et al. (2019). Sedimentary record from Patagonia, southern Chile supports cosmic-impact triggering of biomass burning, climate change, and megafaunal extinctions at 12.8 ka. Sci. Reports 9(1) 4413.
Monte Verde II	S. An	13565	250	TX-3208	Rejected by the author/Outlier	Dillehay, T. D. (1997). Monte Verde: a Late Pleistocene settlement in Chile. Vol. 2. The Archaeological Context and Interpretation. pp1071. Washington, DC, London: Smithsonian Institution Press.
La Pochola	N. An	13540	60	LTL4224A	Uncertain human evidence	Aceituno, F. J., Loaiza, N. (2014). Early and Middle Holocene evidence for plant use and cultivation in the Middle Cauca River Basin, Cordillera Central (Colombia). Quaternary Science Reviews, 86, 49-62.
El Membrillo	S. An	13500	65	NSRL-11081	Uncertain human evidence	Jackson, D. (2003). Evaluating evidence of cultural associations of Mylodon in the semiarid region of Chile. In: Where the south winds blow: ancient evidence of Paleo South Americans. (Eds. Miotti, L., Salemme, M., Flegenheimer, N.). Center for the study of the first Americans, College Station, Texas, pp 77-81.
Pilauco	S. An	13470	35	UCIAMS101671	Uncertain association	Pino, M., A.M. Abarzúa, G. Astorga, A. Martel-Cea, N. Cossio-Montecinos, R. X. Navarro, et al. (2019). Sedimentary record from Patagonia, southern Chile supports cosmic-impact triggering of biomass burning, climate change, and megafaunal extinctions at 12.8 ka. Sci. Reports 9(1) 4413.
Vale da Pedra Furada	C/E Bra	13460	50	Gif-12925	Uncertain human evidence	Boëda, E., I. Clemente-Conte, M. Fontugne, C. Lahaye, M. Pino, G.D. Felice, N. Guidon, S. Hoeltz, A. Lourdeau, M. Pagli, A.-M. Pessis, S. Viana, A. Da Costa E. Douville. 2014. A new late Pleistocene archaeological sequence in South America: the Vale da Pedra Furada (Piauí, Brazil). Antiquity 88: 927–41.
Pilauco	S. An	13332	72	AA91450	Uncertain association	Pino, M., A.M. Abarzúa, G. Astorga, A. Martel-Cea, N. Cossio-Montecinos, R. X. Navarro, et al. (2019). Sedimentary record from Patagonia, southern Chile supports cosmic-impact triggering of biomass burning, climate change, and megafaunal extinctions at 12.8 ka. Sci. Reports 9(1) 4413.
Cueva Las Guanacas	Pat	13275	30	UCIAMS 53544	Uncertain human evidence	Labarca, R., Fuentes, F., Mena, F., 2008. Los conjuntos faunísticos pleistocénicos de Cueva Las Guanacas (región de Aysén, Patagonia Chilena): Alcances taxonómicos y tafonómicos Magallania 36(2), 123-142.
Pilauco	S. An	13220	60	UCIAMS101831	Uncertain association	Pino, M., A.M. Abarzúa, G. Astorga, A. Martel-Cea, N. Cossio-Montecinos, R. X. Navarro, et al. (2019). Sedimentary record from Patagonia, southern Chile supports cosmic-impact triggering of biomass burning, climate change, and megafaunal extinctions at 12.8 ka. Sci. Reports 9(1) 4413.
Pilauco	S. An	13220	40	UCIAMS102087	Uncertain association	Pino, M., A.M. Abarzúa, G. Astorga, A. Martel-Cea, N. Cossio-Montecinos, R. X. Navarro, et al. (2019). Sedimentary record from Patagonia, southern Chile supports cosmic-impact triggering of biomass burning, climate change, and megafaunal extinctions at 12.8 ka. Sci. Reports 9(1) 4413.
Monte Verde I	S. An	13200	60	Beta 369125	Uncertain human evidence	Dillehay, T., Ocampo C., Saavedra, J., Sawakuchi, A., Vega, R., Pino, M. Collins, M., Scott Cummings, L., Arregui, I., Villagran, X., Hartmann, G., Mella, M. González, A. Dix, G. 2015. New Archaeological Evidence for an Early Human Presence at Monte Verde, Chile. PLoS ONE 10(11): e0141923.
Pilauco	S. An	13195	35	UCIAMS101674	Uncertain association	Pino, M., A.M. Abarzúa, G. Astorga, A. Martel-Cea, N. Cossio-Montecinos, R. X. Navarro, et al. (2019). Sedimentary record from Patagonia, southern Chile supports cosmic-impact triggering of biomass burning, climate change, and megafaunal extinctions at 12.8 ka. Sci. Reports 9(1) 4413.
Quebrada Mani	S. An	13190	35	CAMS 131272	Uncertain human evidence	Latorre, C., Santoro, C. M., Ugalde, P. C., Gayó, E. M., Osorio, D., Salas-Egana, C., Pol-Holz, R. D., Joly, D., Rech, J. A. (2013). Late Pleistocene human occupation of the hyperarid cone in the Atacama Desert, northern Chile. Quaternary Science Reviews, 77, 19-30.
Toca do Sitio do Meio	C/E Bra	13180	130	LY-6094	Uncertain human evidence	Melo, Patricia de. 2007. A Transição do Pleistoceno ao Holoceno no Parque Nacional da Serra da Capivara, Piauí, Brasil: uma contribuição ao estudo sobre a antiguidade da presença humana no sudeste do Piauí. Tese de doutoramento apresentada ao programa de Pós-graduação em História da Universidade federal de Pernambuco.
Pilauco	S. An	13175	40	UCIAMS101769	Uncertain association	Pino, M., A.M. Abarzúa, G. Astorga, A. Martel-Cea, N. Cossio-Montecinos, R. X. Navarro, et al. (2019). Sedimentary record from Patagonia, southern Chile supports cosmic-impact triggering of biomass burning, climate change, and megafaunal extinctions at 12.8 ka. Sci. Reports 9(1) 4413.
Pilauco	S. An	13165	55	UCIAMS101832	Uncertain association	Pino, M., A.M. Abarzúa, G. Astorga, A. Martel-Cea, N. Cossio-Montecinos, R. X. Navarro, et al. (2019). Sedimentary record from Patagonia, southern Chile supports cosmic-impact triggering of biomass burning, climate change, and megafaunal extinctions at 12.8 ka. Sci. Reports 9(1) 4413.
Pilauco	S. An	13145	35	UCIAMS101673	Uncertain association	Pino, M., A.M. Abarzúa, G. Astorga, A. Martel-Cea, N. Cossio-Montecinos, R. X. Navarro, et al. (2019). Sedimentary record from Patagonia, southern Chile supports cosmic-impact triggering of biomass burning, climate change, and megafaunal extinctions at 12.8 ka. Sci. Reports 9(1) 4413.
Toca do Sitio do Meio	C/E Bra	13100	50	GIF-9410	Uncertain human evidence	Melo, Patricia de. 2007. A Transição do Pleistoceno ao Holoceno no Parque Nacional da Serra da Capivara, Piauí, Brasil: uma contribuição ao estudo sobre a antiguidade da presença humana no sudeste do Piauí. Tese de doutoramento apresentada ao programa de Pós-graduação em História da Universidade federal de Pernambuco.
La Pochola	N. An	13098	75	AA-98952	Uncertain human evidence	Dikau, R., Aceituno, F. J., Loaiza, N., Lopez, C., Cano, M., Herrera, L., Restrepo, C., Ranere, A. J. (2015). Radiocarbon chronology of terminal Pleistocene to middle Holocene human occupation in the Middle Cauca Valley, Colombia. 363, 43-54.
Pilauco	S. An	13045	30	UCIAMS101770	Uncertain association	Pino, M., A.M. Abarzúa, G. Astorga, A. Martel-Cea, N. Cossio-Montecinos, R. X. Navarro, et al. (2019). Sedimentary record from Patagonia, southern Chile supports cosmic-impact triggering of biomass burning, climate change, and megafaunal extinctions at 12.8 ka. Sci. Reports 9(1) 4413.
Taima-taima	N. An	13010	280	IVIC-191-1	Uncertain association	Tamers, M. 1969. Instituto Venezolano de Investigaciones Científicas. Natural Radiocarbon Measurements V. Radiocarbon 11: 396-422
Pilauco	S. An	13010	35	UCIAMS101768	Uncertain association	Pino, M., A.M. Abarzúa, G. Astorga, A. Martel-Cea, N. Cossio-Montecinos, R. X. Navarro, et al. (2019). Sedimentary record from Patagonia, southern Chile supports cosmic-impact triggering of biomass burning, climate change, and megafaunal extinctions at 12.8 ka. Sci. Reports 9(1) 4413.
Taima-taima	N. An	13000	200	Birm-802	Uncertain association	Bryan. A., Casamiquela, R. Cruxent, J., Gruhn, R., Ochsenius, C. 1978. An El Jobo Kill at Taima-Taima, Venezuela. Science 200: 1275-1277.
Cueva Lago Sofía	Pat	12990	490	PITT 0939	Large error date	Prieto, A., 1991. Cazadores Tempranos y Tardíos en Cueva del Lago Sofía 1. Anales del Instituto de la Patagonia, Serie Ciencias Humanas 20: 75-99
Monte Verde I	S. An	12980	40	Beta 375838	Uncertain human evidence	Dillehay, T., Ocampo C., Saavedra, J., Sawakuchi, A., Vega, R., Pino, M. Collins, M., Scott Cummings, L., Arregui, I., Villagran, X., Hartmann, G., Mella, M. González, A. Dix, G. 2015. New Archaeological Evidence for an Early Human Presence at Monte Verde, Chile. PLoS ONE 10(11): e0141923.
Taima Tima	N. An	12980	85	SI-3316	Uncertain association	Bryan. A., Casamiquela, R. Cruxent, J., Gruhn, R., Ochsenius, C. 1978. An El Jobo Kill at Taima-Taima, Venezuela. Science 200: 1275-1277.
Lapa Vermelha IV	C/E Bra	12960	300	Gif-3906	Outlier	Prous, A. (1986). Os mais antigos vestigios arqueologicos no Brasil Central. In: New Evidence for the Pleistocene Peopling of the Americas. Center for the Study of Early Man. University of Maine, Orono, Maine.
Pilauco	S. An	12935	25	UCIAMS110204	Uncertain association	Pino, M., A.M. Abarzúa, G. Astorga, A. Martel-Cea, N. Cossio-Montecinos, R. X. Navarro, et al. (2019). Sedimentary record from Patagonia, southern Chile supports cosmic-impact triggering of biomass burning, climate change, and megafaunal extinctions at 12.8 ka. Sci. Reports 9(1) 4413.
El Jordán	N. An	12910	60	Beta 111972	Uncertain human evidence/Incomplete published	Salgado, H. 1998. Exploraciones arqueologicas en la Cordillera Central roncesvalles-tolima. Fundacion de investigaciones arqueologicas nacionales, banco de la republica, Bogota. UNiversidad del Tolima, Fondo MIxto de cultura de Tolima. Bogota.
Pilauco	S. An	12905	40	UCIAMS101685	Uncertain association	Pino, M., A.M. Abarzúa, G. Astorga, A. Martel-Cea, N. Cossio-Montecinos, R. X. Navarro, et al. (2019). Sedimentary record from Patagonia, southern Chile supports cosmic-impact triggering of biomass burning, climate change, and megafaunal extinctions at 12.8 ka. Sci. Reports 9(1) 4413.
Piedra Museo AEP-1	Pat	12890	90	AA-20125	Outlier/Not replicated	Miotti, L. L., Salemme, M., Flegenheimer, N. (2003). Where the south winds blow: ancient evidence of paleo-south Americans. College Station, USA: Texas A&M University Press.
Toca do Sitio do Meio	C/E Bra	12870	40	GIF-9540	Uncertain human evidence	Melo, Patricia de. 2007. A Transição do Pleistoceno ao Holoceno no Parque Nacional da Serra da Capivara, Piauí, Brasil: uma contribuição ao estudo sobre a antiguidade da presença humana no sudeste do Piauí. Tese de doutoramento apresentada ao programa de Pós-graduação em História da Universidade federal de Pernambuco.
Pilauco	S. An	12860	35	UCIAMS101672	Uncertain association	Pino, M., A.M. Abarzúa, G. Astorga, A. Martel-Cea, N. Cossio-Montecinos, R. X. Navarro, et al. (2019). Sedimentary record from Patagonia, southern Chile supports cosmic-impact triggering of biomass burning, climate change, and megafaunal extinctions at 12.8 ka. Sci. Reports 9(1) 4413.
Quirihuac	C. An	12795	350	GX-2021	Large error date	Ziolkowski, M. S., Pazdur, M., Krzanowski, A., Michczynski, A. (1994). Andes radiocarbon database for Bolivia, Ecuador, and Perú. Varsovia-Gliwice, Andean archaeological mission of the Institute of Archaeology/Warsaw University Gliwice Radiocarbon Laboratory of the Institute of Physics, Silesian Technical University.
RS I 50	BRA	12770	220	SI-801	Uncertain association	Rodriguez,J. (1992) Arqueología del sudeste de Sudamérica. In Prehistoria Sudamericana.Nuevas Perspectivas, Betty Meggers (Ed.) pp 177-209.Taraxacum,Washington
Santana do Riacho	C/E Bra	12760	70	Beta-96759	Probable contamination of sample	Araujo, A. G. M., Neves, W. A., Pilo, L. B., Atui, J. P. V. 2005. Holocene dryness and human occupation in Brazil during the "Archaic Gap". Quaternary Research, 64, 298-307.
Santana do Riacho SR1-Va	C/E Bra	12760	70	Beta 96759	Uncertain human evidence	Araujo, A., Neves, W., Kipnis, R. 2012. Lagoa Santa Revisited: An Overview of the Chronology, Subsistence, and Material Culture of Paleoindian Sites in Eastern Central Brazil. Latin American Antiquity 23(4): 533-550.
Pilauco	S. An	12760	50	UCIAMS101830	Uncertain association	Pino, M., A.M. Abarzúa, G. Astorga, A. Martel-Cea, N. Cossio-Montecinos, R. X. Navarro, et al. (2019). Sedimentary record from Patagonia, southern Chile supports cosmic-impact triggering of biomass burning, climate change, and megafaunal extinctions at 12.8 ka. Sci. Reports 9(1) 4413.
Monte Verde II	S. An	12740	440	TX 5375	Large error date	Dillehay TD. 1989. Monte Verde: A Late Pleistocene Settlement in Chile. Volume 1. Paleoenvironment and Site Context. Washington, DC: Smithsonian Institution Press.
Pilauco	S. An	12735	40	UCIAMS101771	Uncertain association	Pino, M., A.M. Abarzúa, G. Astorga, A. Martel-Cea, N. Cossio-Montecinos, R. X. Navarro, et al. (2019). Sedimentary record from Patagonia, southern Chile supports cosmic-impact triggering of biomass burning, climate change, and megafaunal extinctions at 12.8 ka. Sci. Reports 9(1) 4413.
Pilauco	S. An	12725	40	UCIAMS101670dup	Uncertain association	Pino, M., A.M. Abarzúa, G. Astorga, A. Martel-Cea, N. Cossio-Montecinos, R. X. Navarro, et al. (2019). Sedimentary record from Patagonia, southern Chile supports cosmic-impact triggering of biomass burning, climate change, and megafaunal extinctions at 12.8 ka. Sci. Reports 9(1) 4413.
Cueva del Medio	Pat	12720	300	NUTA 2341	Uncertain human evidence/Rejected by the author? Outlier?	Méndez, C. 2013. Terminal Pleistocene/early Holocene 14C dates form archaeological sites in Chile: critical chronological issues for the initial peopling of the region. Quaternary International 301: 60-73.
RS Q 02	Bra	12690	100	SI-2351	Uncertain association	Rodriguez,J. (1992) Arqueología del sudeste de Sudamérica. In Prehistoria Sudamericana.Nuevas Perspectivas, Betty Meggers (Ed.) pp 177-209.Taraxacum,Washington
Toca do Sitio do Meio	C/E Bra	12640	210	GIF-9541	Uncertain human evidence	Melo, Patricia de. 2007. A Transição do Pleistoceno ao Holoceno no Parque Nacional da Serra da Capivara, Piauí, Brasil: uma contribuição ao estudo sobre a antiguidade da presença humana no sudeste do Piauí. Tese de doutoramento apresentada ao programa de Pós-graduação em História da Universidade federal de Pernambuco.
Los Toldos	Pat	12600	600	No code. Experimental date	Dispersed charcoal/Large error date	Paez, M. M., Zarate, M., Mancini, M. V., Prieto, A. (2003). Paleoenvironments during the Pleistocene-Holocene transition in southern South America, Argentina. In: Where the South Winds Blow. (Eds: Miotti, L., Salemme, M., Flegenheimer, N.). Center for the Study of the First Americans, Texas A&M University Press, College Station, pp 121-125.
Guitarrero Cave	C. An	12560	360	GX-1859	Large error date/Uncertain human evidence	Lima-Ribeiro, M. S., Diniz-Filho, J. A. F. (2013). American megafaunal extinctions and human arrival: improved evaluation using a meta-analytic approach. Quaternary International, 299, 38-52.
Tres Arroyos 1	Pat	12540	70	BETA 123152	Uncertain human evidence	Massone, M., 1987. Los cazadores paleoindios de Tres Arroyos (Tierra del Fuego). Anales del Instituto de la Patagonia. Serie Ciencias Humanas 17, 47-60
Pilauco	S. An	12540	90	TO 11477	Uncertain association	Pino, M., Chavez Hoffmeister, M. F., Navarro, X., Labarca, R. (2013). The Late Pleistocene Pilauco site, Osorno, south-central Chile. Quaternary International, 299, 3-12.
Toca do Sitio do Meio	C/E Bra	12440	230	GIF-5403	Uncertain human evidence	Melo, Patricia de. 2007. A Transição do Pleistoceno ao Holoceno no Parque Nacional da Serra da Capivara, Piauí, Brasil: uma contribuição ao estudo sobre a antiguidade da presença humana no sudeste do Piauí. Tese de doutoramento apresentada ao programa de Pós-graduação em História da Universidade federal de Pernambuco.
Quebrada Mani	S. An	12420	35	UCIAMS 84346	Uncertain human evidence	Latorre, C., Santoro, C. M., Ugalde, P. C., Gayó, E. M., Osorio, D., Salas-Egana, C., Pol-Holz, R. D., Joly, D., Rech, J. A. (2013). Late Pleistocene human occupation of the hyperarid cone in the Atacama Desert, northern Chile. Quaternary Science Reviews, 77, 19-30.
El Abra II	N. An	12400	160	GrN-5556	Dispersed charcoal with soil/Uncertain association	Hurt, W. (1977). The edge-trimmed tool tradition of Northwest South America. In: For the Director. Research essays in honor of James B. Griffin, Anthropology Papers, 61, Musuem of Anthropology, University of Michigan, Ann Arbor, pp 268-294.
Quirihuac	C. An	12400	750	GX-2020	Large error date	Ziolkowski, M. S., Pazdur, M., Krzanowski, A., Michczynski, A. (1994). Andes radiocarbon database for Bolivia, Ecuador, and Perú. Varsovia-Gliwice, Andean archaeological mission of the Institute of Archaeology/Warsaw University Gliwice Radiocarbon Laboratory of the Institute of Physics, Silesian Technical University.
Cueva del Medio	Pat	12390	180	PITT 4303	Rejeted by the author	Méndez, C. 2013. Terminal Pleistocene/early Holocene 14C dates form archaeological sites in Chile: critical chronological issues for the initial peopling of the region. Quaternary International 301: 60-73.
La Moderna	Pam/Ch.	12350	370	TO-1507	Rejected by the author/Large error date	Politis, G. G., Messineo, P. G., Kaufmann, C. A. (2004). El poblamiento temprano de las llanuras pampeanas de Argentina y Uruguay. Complutum, 15, 207-224.
Monte Verde I	S. An	12350	40	Beta 403545	Uncertain human evidence	Dillehay, T., Ocampo C., Saavedra, J., Sawakuchi, A., Vega, R., Pino, M. Collins, M., Scott Cummings, L., Arregui, I., Villagran, X., Hartmann, G., Mella, M. González, A. Dix, G. 2015. New Archaeological Evidence for an Early Human Presence at Monte Verde, Chile. PLoS ONE 10(11): e0141923.
Cuea 1 Lago Sofia	Pat	12250	110	OXA-9506	Uncertain human evidence	Steele, J., Politis, G. (2009). AMS 14C dating of early human occupation of Southern South America. Journal of Archaeological Science, 37, 2017-2030.
Arroyo Seco 2	Pam/Ch.	12240	110	OXA-4591	Re dated/Rejeted by the author	Politis, G; Steele J. (2014) Cronología Radiocarbónica. In Estado Actual de la Investigaciones en el sitio Arqueológico Arroyo Seco 2 (partido de Tres Arroyos, provincia de Buenos Aires, Argentina) , G.Politis, M. Gutierrez and C. Scauzzo eds.,pp.57-66, Series Monográficas INCUAPA 5; Universidad Nacional del Centro de la Provincia de Buenos Aires, Argentina
Lapa das Boleiras	C/E Bra	12240	50	Beta-168457	Uncertain human evidence/Rejected by the author? Outlier?	Bueno, L., Dias, A. S., Steele, J. (2013). The Late Pleistocene/Early Holocene archaeological record in Brazil: a geo-referenced database. Quaternary International, 301, 74-93.
Toca do Gordo do Garrincho	C/E Bra	12210	40	Beta-136204	Sample contamination	Guidon, N., Pessis, A., Martin, G. (2009). Pesquisas arqueologicas na regiao do Parque Nacional Serra da Capivara e seu entorno (Piaui-1998/2008). FUNDHAMentos Recife, pp 1-61.
Toca do Sitio do Meio	C/E Bra	12200	600	GIF-4628	Large error date/Uncertain human evidence	Melo, Patricia de. 2007. A Transição do Pleistoceno ao Holoceno no Parque Nacional da Serra da Capivara, Piauí, Brasil: uma contribuição ao estudo sobre a antiguidade da presença humana no sudeste do Piauí. Tese de doutoramento apresentada ao programa de Pós-graduação em História da Universidade federal de Pernambuco.
Pilauco	S. An	12173	42	AA108170	Uncertain human evidence	Pino, M., A.M. Abarzúa, G. Astorga, A. Martel-Cea, N. Cossio-Montecinos, R. X. Navarro, et al. (2019). Sedimentary record from Patagonia, southern Chile supports cosmic-impact triggering of biomass burning, climate change, and megafaunal extinctions at 12.8 ka. Sci. Reports 9(1) 4413.
Pehuén -co	Pam/Ch.	12000	110	Unkwnown code	Uncertain association	Aramayo, S. A., & de Bianco, T. M. (1996). EDAD Y NUEVOS HALLAZGOS DE ICNITAS DE MAMIFEROS Y AVES EN EL YACIMIENTO PALEOICNOLOGICO DE PEHUEN-CO (PLEISTOCENO TARDIO), PROVINCIA DE BUENOS AIRES. ARGENTINA. Publicación Electrónica de la Asociación Paleontológica Argentina, 4(1).
Urupez II	Pam/Ch.	12000	40	Beta 394639	Dispersed charcoal	Meneghin, U. 2015. Secuencia cronoestratigráfica de Urupez. Nuevas dataciones radiométricas. Orígenes 13: 1-19.
Lapa Mortuaria	C/E Bra	11990	50	Beta-174680	Probable contamination of sample	Bueno, L., Dias, A. S., Steele, J. (2013). The Late Pleistocene/Early Holocene archaeological record in Brazil: a geo-referenced database. Quaternary International, 301, 74-93.
Lapa Mortuária MHN-Confins bone	C/E Bra	11990	50	Beta 174680	Probable contamination of sample	Araujo, A., Neves, W., Kipnis, R. 2012. Lagoa Santa Revisited: An Overview of the Chronology, Subsistence, and Material Culture of Paleoindian Sites in Eastern Central Brazil. Latin American Antiquity 23(4): 533-550.
Cueva del Medio	Pat	11990	100	AA 12577	Uncertain procedence	Martin, F. M., Todisco, D., Rodet, J., San Román, M., Morello, F., Prevosti, F., ... & Borrero, L. A. (2015). Nuevas excavaciones en Cueva del Medio: procesos de formación de la cueva y avances en los estudios de interacción entre cazadores-recolectores y fauna extinta (Pleistoceno final, Patagonia Meridional). Magallania (Punta Arenas), 43(1), 165-189.
Monte Verde II	S. An	11990	200	TX-3760	Rejected by the author	Dillehay, T. D. (1997). Monte Verde: a Late Pleistocene settlement in Chile. Vol. 2. The Archaeological Context and Interpretation. pp1071. Washington, DC, London: Smithsonian Institution Press.
Santana do Riacho	C/E Bra	11960	250	GIF-5089	Uncertain human evidence	Borrerro, L. (1996). The Pleistocene-Holocene transition in Southern South America. In: Humans at the end of the Ice Age. Eds Straus, L., Eriksen, B., Erlandson, J., Yesner, D. Plenun Press, New York, pp 52-75.
Monte Verde I	S. An	11959	33	PRI-15-036-1	Uncertain human evidence	Dillehay, T., Ocampo C., Saavedra, J., Sawakuchi, A., Vega, R., Pino, M. Collins, M., Scott Cummings, L., Arregui, I., Villagran, X., Hartmann, G., Mella, M. González, A. Dix, G. 2015. New Archaeological Evidence for an Early Human Presence at Monte Verde, Chile. PLoS ONE 10(11): e0141923.
Tres Arroyos	Pat	11880	250	Beta-20219	Uncertain human evidence/Rejected by the author	Miotti, L., Salemme, M. C. (2003). When Patagonia was colonized: people mobility at high latitudes during Pleistocene-Holocene transition. Quaternary International, 109, 95-111.
Taima-taima	N. An	11860	130	IVIC-655	Uncertain association	Tamers, M. 1970. Instituto Venezolano de Investigaciones Científicas. Natural Radiocarbon Measurements V. Radiocarbon 13: 509·525.
Pilauco	S. An	11834	186	AA 81808	Uncertain association	Pino, M., Chavez Hoffmeister, M. F., Navarro, X., Labarca, R. (2013). The Late Pleistocene Pilauco site, Osorno, south-central Chile. Quaternary International, 299, 3-12.
Tibito	N. An	11740	110	GrN-9375	Uncertain human evidence	Muttillo, B., Lembo, G., Rufo, E., Peretto, C., & Pérez, R. L. (2017). Revisiting the oldest known lithic assemblages of Colombia: A review of data from El Abra and Tibitó (Cundiboyacense Plateau, Eastern Cordillera, Colombia). Journal of Archaeological Science: Reports, 13, 455-465.
Pilauco	S. An	11665	136	AA 81807	Uncertain association	Pino, M., Chavez Hoffmeister, M. F., Navarro, X., Labarca, R. (2013). The Late Pleistocene Pilauco site, Osorno, south-central Chile. Quaternary International, 299, 3-12.
Quebrada Quereo	S. An	11600	190	N-2965	Uncertain human evidence	Faught, M. K. (2008). Archaeological roots of human diversity in the new world: a compilation of accurate and precise radiocarbon ages from earliest sites. American Antiquity, 73, 670-698.
Cueva del Medio	Pat	11570	100	AA 12578	Uncertain procedence	Martin, F. M., Todisco, D., Rodet, J., San Román, M., Morello, F., Prevosti, F., ... & Borrero, L. A. (2015). Nuevas excavaciones en Cueva del Medio: procesos de formación de la cueva y avances en los estudios de interacción entre cazadores-recolectores y fauna extinta (Pleistoceno final, Patagonia Meridional). Magallania (Punta Arenas), 43(1), 165-189.
Cueva 1 Lago Sofía	Pat	11570	60	PITT-0684	Outlier	Prieto, A., 1991. Cazadores Tempranos y Tardíos en Cueva del Lago Sofía 1. Anales del Instituto de la Patagonia, Serie Ciencias Humanas 20: 75-99
Cerro Tres Tetas 1	Pat	11560	140	LP-525	Re-dated	Lima-Ribeiro, M. S., Diniz-Filho, J. A. F. (2013). American megafaunal extinctions and human arrival: improved evaluation using a meta-analytic approach. Quaternary International, 299, 38-52.
RS-IJ-68	C/E Bra	11555	230	SI-3750	Uncertain human evidence	Noelli, F. S. (1999-2000). A ocupacao humana na Regiao Sul do Brasil: arqueologia, debates e perspectivas - 1872-2000. Revista USP, 44, 218-269.
Quebrada Mani	S. An	11525	35	UCIAMS 84340	Uncertain human evidence	Latorre, C., Santoro, C. M., Ugalde, P. C., Gayó, E. M., Osorio, D., Salas-Egana, C., Pol-Holz, R. D., Joly, D., Rech, J. A. (2013). Late Pleistocene human occupation of the hyperarid cone in the Atacama Desert, northern Chile. Quaternary Science Reviews, 77, 19-30.
Pilauco	S. An	11457	140	AA 81810	Uncertain human evidence	Pino, M., Chavez Hoffmeister, M. F., Navarro, X., Labarca, R. (2013). The Late Pleistocene Pilauco site, Osorno, south-central Chile. Quaternary International, 299, 3-12.
Quebrada Quereo	S. An	11400	155	N-2964	Uncertain human evidence	Faught, M. K. (2008). Archaeological roots of human diversity in the new world: a compilation of accurate and precise radiocarbon ages from earliest sites. American Antiquity, 73, 670-698.
Quebrada Quereo	S. An	11400	145	N-2966	uncertain human evidence	Faught, M. K. (2008). Archaeological roots of human diversity in the new world: a compilation of accurate and precise radiocarbon ages from earliest sites. American Antiquity, 73, 670-698.
TaguaTagua 1	S. An	11320	300	unknown	Missing lab code/Uncertain association	Faught, M. K. (2008). Archaeological roots of human diversity in the new world: a compilation of accurate and precise radiocarbon ages from earliest sites. American Antiquity, 73, 670-698.
Tigre (K87)	Pam/Ch.	11320	40	UCIAMS 145429	Outlier	Suárez, R. (2003). First recorsd of Pleistocene fauna for an archaeological context in Uruguay: evidences from Pay Paso locality Site 1. Current Research in the Pleistocene, 20, 113-116.
Tuina 1	S. An	11290	150	GX-24207	Uncertain human evidence	Núñez, H., Stafford, T., Frassinetti, D. (2005). Primer registro de fosiles de Liolaemus en Chile (Reptilia, Saurai): Noticiario Mensual del Museo de Historia Natural, 356, 3-7.
Baño Nuevo	S. An	11250	50	CAMS 72356	Uncertain human evidence	Mena, F., Reyes, O., Stafford, T., Southon, J. (2003). Early human remains from Bano Nuevo-1 cave, Central Patagonian Andes, Chile: Quaternary International, 109-110, 113-121.
Baño Nuevo	S. An	11240	40	CAMS 71702	Uncertain human evidence	Mena, F., Reyes, O., Stafford, T., Southon, J. (2003). Early human remains from Bano Nuevo-1 cave, Central Patagonian Andes, Chile: Quaternary International, 109-110, 113-121.
El Abra II	N. An	11210	90	GrN-5941	Uncertain association	Hurt, W. (1977). The edge-trimmed tool tradition of Northwest South America. In: For the Director. Research essays in honor of James B. Griffin, Anthropology Papers, 61, Musuem of Anthropology, University of Michigan, Ann Arbor, pp 268-294.
Arroyo Seco 2	Pam/Ch.	10500	90	AA-9049	Re-dated/Rejected by the author	Politis, G; Steele J. (2014) Cronología Radiocarbónica. In Estado Actual de la Investigaciones en el sitio Arqueológico Arroyo Seco 2 (partido de Tres Arroyos, provincia de Buenos Aires, Argentina) , G.Politis, M. Gutierrez and C. Scauzzo eds.,pp.57-66, Series Monográficas INCUAPA 5; Universidad Nacional del Centro de la Provincia de Buenos Aires, Argentina
Campo Laborde	Pam/Ch.	9730	290	AA-71665	Contaminated sample/Rejected by the author	Politis G.; Messineo P; Stafford Jr.Th; Lindsey (2019) Campo Laborde: a Late Pleistocene giant ground sloth kill and butchering site in the Pampas. Science Advances 5 eaau4546.
Arroyo Frias	Pam/Ch.	9520	75	Oxa-8545	Re dated	Politis, G. G. (2011). Nuevos datos sobre el “hombre fósil” de Ameghino. Publicación Electrónica de la Asociación Paleontológica Argentina, 12(1).
Lapa Vermelha IV.Hominido 1(Luzia)	C/E Bra	9330	60	Beta84439	Colagen not dated/Sample contamination	Feathers, J.; Kipnis, R.;Piló; Arroyo-Kalin, M. and Coblentz D. (2010)How Old Is Luzia? Luminescence Dating and Stratigraphic Integrity at Lapa Vermelha, Lagoa Santa, Brazil.Geoarchaeology: An International Journal, Vol. 25, No. 4, 395–436 (2010)
Arroyo Seco 2	Pam/Ch.	8890	90	TO-1504	Rejected by the author	Politis, G; Steele J. (2014) Cronología Radiocarbónica. In Estado Actual de la Investigaciones en el sitio Arqueológico Arroyo Seco 2 (partido de Tres Arroyos, provincia de Buenos Aires, Argentina) , G.Politis, M. Gutierrez and C. Scauzzo eds.,pp.57-66, Series Monográficas INCUAPA 5; Universidad Nacional del Centro de la Provincia de Buenos Aires, Argentina
Campo Laborde	PAm/Ch.	8720	190	AA-55119	Contaminated sample/Rejected by the author	Politis G.; Messineo P; Stafford Jr.Th; Lindsey(2019) Campo Laborde: a Late Pleistocene kill and butchering site in the								g site
Arroyo Seco 2	Pam/Ch.	8470	240	LP-53	Rejected by the author	Politis, G; Steele J. (2014) Cronología Radiocarbónica. In Estado Actual de la Investigaciones en el sitio Arqueológico Arroyo Seco 2 (partido de Tres Arroyos, provincia de Buenos Aires, Argentina) , G.Politis, M. Gutierrez and C. Scauzzo eds.,pp.57-66, Series Monográficas INCUAPA 5; Universidad Nacional del Centro de la Provincia de Buenos Aires, Argentina
Campo Laborde	Pam/Ch.	8080	200	AA-55118	Contaminated sample/Rejected by the author	Politis G.; Messineo P; Stafford Jr.Th; Lindsey (2019) Campo Laborde: a Late Pleistocene giant ground sloth kill and butchering site in the Pampas. Science Advances 5 eaau4546.
Campo Laborde	Pam/Ch.	7750	250	AA-55117	Contaminated sample/Rejected by the author	Politis G.; Messineo P; Stafford Jr.Th; Lindsey (2019) Campo Laborde: a Late Pleistocene giant ground sloth kill and butchering site in the Pampas. Science Advances 5 eaau4546.
Campo Laborde	PAm/Ch.	7630	460	AA-71666	Contaminated sample/Rejected by the author/Large error date	Politis G.; Messineo P; Stafford Jr.Th; Lindsey (2019) Campo Laborde: a Late Pleistocene giant ground sloth kill and butchering site in the Pampas. Science Advances 5 eaau4546.
Campo Laborde	Pam/Ch.	7380	410	CAMS-155863	Contaminated sample/Rejected by the author	Politis G.; Messineo P; Stafford Jr.Th; Lindsey (2019) Campo Laborde: a Late Pleistocene giant ground sloth kill and butchering site in the Pampas. Science Advances 5 eaau4546.
Arroyo Seco 2	Pam/Ch.	7320	50	TO-1506	Rejected by the author	Politis, G; Steele J. (2014) Cronología Radiocarbónica. In Estado Actual de la Investigaciones en el sitio Arqueológico Arroyo Seco 2 (partido de Tres Arroyos, provincia de Buenos Aires, Argentina) , G.Politis, M. Gutierrez and C. Scauzzo eds.,pp.57-66, Series Monográficas INCUAPA 5; Universidad Nacional del Centro de la Provincia de Buenos Aires, Argentina
				C
